# Supplementary material for: The mitochondrial proteome of diplonemids: from conventional pathways to eccentric RNA editing and transcript processing
Source: BMC Genomics. 2025 Dec 11;26:1099. doi: 10.1186/s12864-025-12233-1 (PMC12699882; doi:10.1186/s12864-025-12233-1)
Supplement: Supplementary file 1 — Supplementary Material 1. [file 12864_2025_12233_MOESM1_ESM.xlsx]

## Sheet: Key
COLUMN	KEY
ID	Protein identification
Final_score	Weighted average score according to the formula { [(MULocDeep ‘mitochondrion’ score × 2.5) + (normalized WoLF PSORT ‘mitochondrion’ score × 1.5) + (DeepLoc ‘mitochondrion’ score × 6) ] ÷ 10 }
DeepLoc2_signals	Sub-cellular localization signatures in the amino acid sequence as detected by DeepLoc2
DeepLoc2_loc	Sub-cellular localization predicted by DeepLoc2
MULocDeep_loc	Sub-cellular localization predicted by MULocDeep
WoLF_PSORT_loc	Sub-cellular localization predicted by WoLF PSORT
DeepLoc2_score	`Mitochondrion` localization score calculated by DeepLoc2
MULocDeep_score	`Mitochondrion` localization score calculated by MULocDeep
Norm_WoLF_PSORT_score	`Mitochondrion` localization score calculated by WoLF PSORT (linear normalization to the scale 0–1)
MitoFates_score	`Mitochondrion` localization score calculated by MitoFates
TargetP2_score	`Mitochondrion` localization score calculated by TargetP2
MitoProtII_score	`Mitochondrion` localization score calculated by MitoProtII
Reference	Protein was part of the manually curated set of reference proteins expected in mitochondria ('Mt') or not expected in mitochondria ('nonMt')
Identified_as_PPR	Protein was identified as a PPR (pentatricopeptide repeat) protein (see the main text for details)
Evidence	For 'Mt' and 'nonMt' reference proteins, 'literature' refers to the protein being the most similar homolog of a non-diplonemid mitochondrial or non-mitochondrial protein, respectively, based on literature search, while 'proteomics' indicates that the protein was previously detected in targeted sub-organellar separations (e.g., Complex I, mitoribosome) or was enriched in crude mitochondrial fracti…
Category	Functional categorization (see also the `Supplementary Table S2`): (A) pyruvate metabolism and TCA cycle, (B) energy metabolism, (C) DNA and RNA metabolism, (D) translation and ribosome, (E) membrane structure and function, (F) protein and metabolite trafficking, (G) general metabolism, (H) protein folding, processing and degradation, (I) reactive oxygen species (ROS) metabolism and regulation, (…
Notes	Annotation of predicted protein function, localization, domain composition, etc.

## Sheet: Compilation-mito-refs
ID	Final_score	DeepLoc2_signals	DeepLoc2_loc	MULocDeep_loc	WoLF_PSORT_loc	DeepLoc2_score	MULocDeep_score	Norm_WoLF_PSORT_score	MitoFates_score	TargetP2_score	MitoProtII_score	Reference	Identified_as_PPR	Evidence	Category	Notes
DIPPA_22576.mRNA.1	0.97	Mitochondrial transit peptide	Mitochondrion	Mitochondrion	Mitochondrion	0.9781	0.99998	0.889	0.498	0.937506	0.7787		no		B
DIPPA_70137.mRNA.1	0.962	Mitochondrial transit peptide	Mitochondrion	Mitochondrion	Mitochondrion	0.9569	0.995842	0.926	0.537	0.552522	0.6212	Mt	no	proteomics, literature	D	mitochondrial small ribosomal subunit assembly factor Era (GTP-binding protein/GTPase)
DIPPA_23251.mRNA.1	0.962	Mitochondrial transit peptide	Mitochondrion	Mitochondrion	Mitochondrion	0.97	0.965231	0.926	0.645	0.770757	0.7759		no		J
DIPPA_22583.mRNA.1	0.961	Mitochondrial transit peptide	Mitochondrion	Mitochondrion	Mitochondrion	0.9634	0.999982	0.889	0.497	0.93759	0.7781		no		B
DIPPA_05338.mRNA.1	0.957	Mitochondrial transit peptide	Mitochondrion	Mitochondrion	Mitochondrion	0.9428	0.998961	0.944	0.992	0.997466	0.9752	Mt	no	literature	F	mitochondrial chaperone Zim17 (Hep1)
DIPPA_04118.mRNA.1	0.957	Mitochondrial transit peptide	Mitochondrion	Mitochondrion	Mitochondrion	0.9478	0.953098	1	0.14	0.104578	0.7798	Mt	no	proteomics, literature	G	branched-chain amino acid degradation methylglutaconyl-CoA hydratase (enoyl-CoA hydratase/isomerase family domain-containing protein)
DIPPA_06431.mRNA.1	0.955	Mitochondrial transit peptide	Mitochondrion	Mitochondrion	Mitochondrion	0.9734	0.996417	0.815	0.998	0.978747	0.9278		no	proteomics	J
DIPPA_24150.mRNA.1	0.955	Mitochondrial transit peptide	Mitochondrion	Mitochondrion	Mitochondrion	0.9392	0.999358	0.944	0.768	0.966141	0.9621		no	proteomics	J
DIPPA_14517.mRNA.1	0.954	Mitochondrial transit peptide	Mitochondrion	Mitochondrion	Mitochondrion	0.9607	0.999889	0.852	0.591	0.98295	0.4949	Mt	no	literature	B	CII assembly factor 4 (SdhAF4)
DIPPA_35854.mRNA.1	0.953	Mitochondrial transit peptide	Mitochondrion	Mitochondrion	Mitochondrion	0.9397	0.999853	0.926	0.958	0.94716	0.605		no		J
DIPPA_15967.mRNA.1	0.952	Mitochondrial transit peptide	Mitochondrion	Mitochondrion	Mitochondrion	0.9302	0.988781	0.981	0.997	0.994069	0.9943		no	proteomics	G
DIPPA_22788.mRNA.2	0.952	Mitochondrial transit peptide	Mitochondrion	Mitochondrion	Mitochondrion	0.9294	0.999242	0.963	0.049	0.432234	0.9675		no		G
DIPPA_14234.mRNA.1	0.951	Mitochondrial transit peptide	Mitochondrion	Mitochondrion	Mitochondrion	0.965	0.999961	0.815	0.129	0.79235	0.6835		no		J
DIPPA_10605.mRNA.1	0.95	Mitochondrial transit peptide	Mitochondrion	Mitochondrion	Mitochondrion	0.968	0.988939	0.815	0.933	0.996605	0.991		no		J
DIPPA_33467.mRNA.1	0.949	Mitochondrial transit peptide	Mitochondrion	Mitochondrion	Mitochondrion	0.9354	0.996757	0.926	0.166	0.804901	0.4792	Mt	no	proteomics, literature	B	Complex II (CII) succinate:ubiquinone oxidoreductase subunit 3 (Sdh3/SdhC)
DIPPA_20677.mRNA.1	0.949	Mitochondrial transit peptide	Mitochondrion	Mitochondrion	Mitochondrion	0.9612	0.923451	0.944	0.923	0.30551	0.3629		yes		C
DIPPA_20241.mRNA.1	0.949	Mitochondrial transit peptide	Mitochondrion	Mitochondrion	Mitochondrion	0.9391	0.999835	0.907	0.996	0.773634	0.9622	Mt	no	literature	D	mitochondrial large ribosomal subunit assembly factor 10 (mt-LAF10) [mitochondrial Complex1_LYR-like protein]
DIPPA_08921.mRNA.1	0.949	Mitochondrial transit peptide	Mitochondrion	Mitochondrion	Mitochondrion	0.9379	0.999858	0.907	0.99	0.899651	0.9732	Mt	no	proteomics, literature	D	mitochondrial ribosomal protein L33 (bL33m)
DIPPA_08627.mRNA.1	0.948	Mitochondrial transit peptide	Mitochondrion	Mitochondrion	Mitochondrion	0.9695	0.997459	0.778	0.931	0.424894	0.9268	Mt	no	proteomics, literature	B	Complex V (CV) F1Fo ATP synthase, F1 subunit δ (Atp16/AtpC)
DIPPA_04271.mRNA.1	0.946	Mitochondrial transit peptide	Mitochondrion	Mitochondrion	Mitochondrion	0.9513	0.999971	0.833	0.818	0.742129	0.5231	Mt	no	proteomics, literature	D	mitochondrial ribosomal protein L35 (bL35m)
DIPPA_09764.mRNA.1	0.945	Mitochondrial transit peptide	Mitochondrion	Mitochondrion	Mitochondrion	0.9095	0.996101	1	0.999	0.998262	0.9666		no		D
DIPPA_11508.mRNA.1	0.945	Mitochondrial transit peptide	Mitochondrion	Mitochondrion	Mitochondrion	0.9331	0.998351	0.907	0.474	0.703757	0.9191		no		J
DIPPA_57915.mRNA.2	0.945	Mitochondrial transit peptide	Mitochondrion	Mitochondrion	Mitochondrion	0.9595	0.99989	0.796	0.907	0.843027	0.9687		no		J
DIPPA_11233.mRNA.1	0.944	Mitochondrial transit peptide	Mitochondrion	Mitochondrion	Mitochondrion	0.9487	0.998398	0.833	0.915	0.955711	0.9682	Mt	no	proteomics, literature	B	SDH6
DIPPA_10730.mRNA.1	0.944	Mitochondrial transit peptide	Mitochondrion	Mitochondrion	Mitochondrion	0.9718	0.998421	0.741	0.018	0.374364	0.6074	Mt	no	proteomics, literature	D	mitochondrial ribosomal protein L41 (mL41)
DIPPA_16620.mRNA.1	0.943	Mitochondrial transit peptide	Mitochondrion	Mitochondrion	Mitochondrion	0.9658	0.999937	0.759	0.083	0.247445	0.8688	Mt	no	proteomics, literature	D	mitochondrial ribosomal protein S21 (bS21m)
DIPPA_23536.mRNA.1	0.943	Mitochondrial transit peptide	Mitochondrion	Mitochondrion	Mitochondrion	0.9453	0.969179	0.889	0.889	0.229613	0.9851	Mt	no	proteomics, literature	D	mitochondrial ribosomal protein S57 (mS57)
DIPPA_30732.mRNA.1	0.943	Mitochondrial transit peptide	Mitochondrion	Mitochondrion	Mitochondrion	0.9465	0.999884	0.833	0.554	0.632249	0.9722	Mt	no	proteomics	D	candidate mitochondrial small subunit ribosomal protein
DIPPA_05175.mRNA.1	0.942	Mitochondrial transit peptide	Mitochondrion	Mitochondrion	Mitochondrion	0.9664	0.948347	0.833	0.917	0.993999	0.9789	Mt	no	literature	G	iron-sulfur cluster biosynthesis IscA2
DIPPA_26074.mRNA.1	0.942	Mitochondrial transit peptide	Mitochondrion	Mitochondrion	Mitochondrion	0.9204	0.980617	0.963	0.999	0.997638	0.9994	Mt	no	literature	G	ubiquinone biosynthesis Coq10
DIPPA_70243.mRNA.1	0.941	Mitochondrial transit peptide	Mitochondrion	Mitochondrion	Mitochondrion	0.9241	0.992265	0.926	0.751	0.945545	0.9543	Mt	no	literature	B	Complex1_LYR family protein
DIPPA_16316.mRNA.1	0.94	Mitochondrial transit peptide	Mitochondrion	Mitochondrion	Mitochondrion	0.9451	0.889879	1	0.633	0.753304	0.9885		no		G
DIPPA_25280.mRNA.1	0.94	Mitochondrial transit peptide	Mitochondrion	Mitochondrion	Mitochondrion	0.9352	0.938336	0.963	0.95	0.875119	0.9894		no		J
DIPPA_08188.mRNA.1	0.94	Mitochondrial transit peptide	Mitochondrion	Mitochondrion	Mitochondrion	0.9495	0.947682	0.889	0.58	0.659332	0.6876		no		J
DIPPA_33307.mRNA.1	0.939	Mitochondrial transit peptide	Mitochondrion	Mitochondrion	Mitochondrion	0.9455	0.995872	0.815	0.988	0.866567	0.9713	Mt	no	proteomics, literature	B	Complex V (CV) F1Fo ATP synthase, ATPase inhibitor protein Inh1/IATP
DIPPA_09753.mRNA.1	0.939	Mitochondrial transit peptide	Mitochondrion	Mitochondrion	Mitochondrion	0.9467	0.994586	0.815	0.161	0.613312	0.6806	Mt	no	proteomics	D	candidate mitochondrial large subunit ribosomal protein
DIPPA_25347.mRNA.1	0.939	Mitochondrial transit peptide	Mitochondrion	Mitochondrion	Mitochondrion	0.9655	0.993632	0.741	0.932	0.965899	0.9918	Mt	no	proteomics, literature	D	mtochondrial ribosomal protein S12 (uS12m)
DIPPA_00845.mRNA.1	0.938	Mitochondrial transit peptide	Mitochondrion	Mitochondrion	Mitochondrion	0.9425	0.999913	0.815	0.87	0.863546	0.9558	Mt	no	proteomics	D	candidate mitochondrial large subunit ribosomal protein
DIPPA_01837.mRNA.1	0.938	Mitochondrial transit peptide	Mitochondrion	Mitochondrion	Mitochondrion	0.9353	0.996608	0.852	0.991	0.967702	0.9599	Mt	no	literature	F	mitochondrial presequence translocase-assisted motor (PAM complex) Hsp70 (chaperone protein DnaK)
DIPPA_22570.mRNA.1	0.937	Mitochondrial transit peptide	Mitochondrion	Mitochondrion	Mitochondrion	0.9129	0.999985	0.926	0.474	0.942985	0.81		no		B
DIPPA_23545.mRNA.1	0.937	Mitochondrial transit peptide	Mitochondrion	Mitochondrion	Mitochondrion	0.9375	0.944018	0.926	0.65	0.377495	0.4338	Mt	no	proteomics, literature	D	mitochondrial small ribosomal subunit assembly factor 21 (mt-SAF21)
DIPPA_30227.mRNA.1	0.937	Mitochondrial transit peptide	Mitochondrion	Mitochondrion	Mitochondrion	0.9643	0.967627	0.778	0.167	0.067823	0.7423		no	proteomics	D
DIPPA_18629.mRNA.1	0.937	Mitochondrial transit peptide	Mitochondrion	Mitochondrion	Mitochondrion	0.9322	0.999744	0.852	0.996	0.868472	0.9879	Mt	no	proteomics	D	mitochondrial large ribosomal subunit pull down-specific protein
DIPPA_12554.mRNA.1	0.937	Mitochondrial transit peptide	Mitochondrion	Mitochondrion	Mitochondrion	0.9445	0.971712	0.852	0.957	0.695496	0.9739	Mt	no	proteomics, literature	F	mitochondrial matrix processing peptidase alpha subunit
DIPPA_03586.mRNA.1	0.936	Mitochondrial transit peptide	Mitochondrion	Mitochondrion	Mitochondrion	0.916	0.969034	0.963	0.615	0.349238	0.9863		yes		C
DIPPA_32918.mRNA.1	0.936	Mitochondrial transit peptide	Mitochondrion	Mitochondrion	Mitochondrion	0.9705	0.993912	0.704	0.617	0.488656	0.8851	Mt	no	proteomics, literature	G	ubiquinone biosynthesis Coq5 (2-hexaprenyl-6-methoxy-1,4-benzoquinone methyltransferase; 2-methoxy-6-polyprenyl-1,4-benzoquinol methylase)
DIPPA_54123.mRNA.1	0.936	Mitochondrial transit peptide	Mitochondrion	Mitochondrion	Mitochondrion	0.9443	0.965615	0.852	0.152	0.252966	0.7698		no		G
TR68566__c0_g3_i1__m.11759	0.936	Mitochondrial transit peptide	Mitochondrion	Mitochondrion	Mitochondrion	0.8997	0.98374	1	0.987	0.957754	0.9862		no	proteomics	J
DIPPA_04315.mRNA.1	0.935	Mitochondrial transit peptide	Mitochondrion	Mitochondrion	Mitochondrion	0.9075	0.994177	0.944	0.998	0.957556	0.9774	Mt	no	literature	C	mitochondrial 5’-to-3’ exonuclease
DIPPA_20066.mRNA.1	0.935	Mitochondrial transit peptide	Mitochondrion	Mitochondrion	Mitochondrion	0.9604	0.945648	0.815	0.992	0.56344	0.7449		no		J
DIPPA_04315.mRNA.2	0.935	Mitochondrial transit peptide	Mitochondrion	Mitochondrion	Mitochondrion	0.9075	0.994177	0.944	0.998	0.957556	0.9774		no
DIPPA_18418.mRNA.1	0.934	Mitochondrial transit peptide	Mitochondrion	Mitochondrion	Mitochondrion	0.9556	0.999382	0.741	0.12	0.22485	0.4828	Mt	no	proteomics, literature	B	Complex I (CI) NADH:ubiquinone oxidoreductase subunit B8/NI8M/NDUFA2
DIPPA_13253.mRNA.1	0.934	Mitochondrial transit peptide	Mitochondrion	Mitochondrion	Mitochondrion	0.9191	0.952982	0.963	0.992	0.94518	0.9847		no	proteomics	B
DIPPA_34407.mRNA.1	0.934	Mitochondrial transit peptide	Mitochondrion	Mitochondrion	Mitochondrion	0.9693	0.999352	0.685	0.49	0.756754	0.7295	Mt	no	proteomics, literature	D	mitochondrial ribosomal protein L95 (mL95)
DIPPA_00776.mRNA.1	0.933	Mitochondrial transit peptide	Mitochondrion	Mitochondrion	Mitochondrion	0.9602	0.915662	0.852	0.966	0.465169	0.9314		yes		C
DIPPA_32749.mRNA.1	0.933	Mitochondrial transit peptide	Mitochondrion	Mitochondrion	Mitochondrion	0.9139	0.982667	0.926	0.995	0.988375	0.9996		no	proteomics	D
DIPPA_09289.mRNA.1	0.932	Mitochondrial transit peptide	Mitochondrion	Mitochondrion	Mitochondrion	0.9417	0.999985	0.778	0.746	0.981211	0.7359		no		B
DIPPA_14201.mRNA.1	0.932	Mitochondrial transit peptide	Mitochondrion	Mitochondrion	Mitochondrion	0.9342	0.88443	1	0.551	0.834029	0.842	Mt	no	literature	B	Complex I (CI) NADH:ubiquinone oxidoreductase subunit 10 (Nad10, PSST)
DIPPA_22589.mRNA.1	0.932	Mitochondrial transit peptide	Mitochondrion	Mitochondrion	Mitochondrion	0.9352	0.994956	0.815	0.216	0.186324	0.1835		yes		C
DIPPA_22788.mRNA.1	0.932	Mitochondrial transit peptide	Mitochondrion	Mitochondrion	Mitochondrion	0.9323	0.99958	0.815	0.034	0.460465	0.9488		no	proteomics	G
DIPPA_22788.mRNA.3	0.932	Mitochondrial transit peptide	Mitochondrion	Mitochondrion	Mitochondrion	0.9323	0.99958	0.815	0.034	0.460465	0.9488		no
DIPPA_04229.mRNA.1	0.931	Mitochondrial transit peptide	Mitochondrion	Mitochondrion	Mitochondrion	0.9037	0.999507	0.926	0.982	0.630059	0.9842	Mt	no	proteomics, literature	A	2-oxoglutarate dehydrogenase E1 isoform 2
DIPPA_18956.mRNA.1	0.931	Mitochondrial transit peptide	Mitochondrion	Mitochondrion	Mitochondrion	0.9224	0.968012	0.907	0.615	0.784105	0.9891	Mt	no	proteomics, literature	B	Complex V (CV) F1Fo ATP synthase, F1 subunit α (Atp1/AtpA)
DIPPA_08341.mRNA.1	0.931	Mitochondrial transit peptide	Mitochondrion	Mitochondrion	Mitochondrion	0.9625	0.980322	0.722	0.354	0.249073	0.8864	Mt	no	proteomics, literature	B	Complex III (CIII) ubiquinol:cytochrome c oxidoreductase matrix processing peptidase α subunit/Core2/Qcr2/Mas2
DIPPA_13212.mRNA.1	0.931	Mitochondrial transit peptide	Mitochondrion	Mitochondrion	Mitochondrion	0.9082	0.944538	1	0.997	0.926649	0.7622	Mt	no	proteomics, literature	D	mitochondrial translation elongation factor Ts (EF-Ts)
DIPPA_18306.mRNA.1	0.931	Mitochondrial transit peptide	Mitochondrion	Mitochondrion	Mitochondrion	0.9687	0.997382	0.667	0.518	0.455393	0.8261		no		D
DIPPA_27906.mRNA.1	0.931	Mitochondrial transit peptide	Mitochondrion	Mitochondrion	Mitochondrion	0.9133	0.954188	0.963	0.68	0.784097	0.9619		no	proteomics	G
DIPPA_16477.mRNA.1	0.931	Mitochondrial transit peptide	Mitochondrion	Mitochondrion	Mitochondrion	0.9516	0.862104	0.963	0.845	0.907117	0.9479		no		J
DIPPA_01944.mRNA.1	0.931	Mitochondrial transit peptide	Mitochondrion	Mitochondrion	Mitochondrion	0.9218	0.999436	0.852	0.826	0.438902	0.8682		no		J
DIPPA_08181.mRNA.1	0.93	Mitochondrial transit peptide	Mitochondrion	Mitochondrion	Mitochondrion	0.9075	0.997974	0.907	0.25	0.872751	0.9765	Mt	no	proteomics, literature	B	Complex III (CIII) ubiquinol:cytochrome c oxidoreductase Rieske iron-sulfur protein (ISP)
DIPPA_28901.mRNA.1	0.929	Mitochondrial transit peptide	Mitochondrion	Mitochondrion	Mitochondrion	0.9015	0.998077	0.926	1	0.806742	0.8725		no		J
TR121044__c0_g1_i1__m.28475	0.928	Mitochondrial transit peptide	Mitochondrion	Mitochondrion	Mitochondrion	0.9377	0.949904	0.852	0.764	0.678209	0.9605		no	proteomics	A
DIPPA_31183.mRNA.1	0.928	Mitochondrial transit peptide	Mitochondrion	Mitochondrion	Mitochondrion	0.9217	0.91127	0.981	0.882	0.93824	0.9411	Mt	no	proteomics, literature	B	Complex I (CI) NADH:ubiquinone oxidoreductase subunit 24-kDa/NUHM/NDUFV2/NuoE
DIPPA_31181.mRNA.1	0.928	Mitochondrial transit peptide	Mitochondrion	Mitochondrion	Mitochondrion	0.9242	0.972066	0.87	0.32	0.682451	0.955		yes		C
DIPPA_01087.mRNA.1	0.928	Mitochondrial transit peptide	Mitochondrion	Mitochondrion	Mitochondrion	0.9443	0.999644	0.741	0.601	0.230276	0.8644	Mt	no	literature	F	mitochondrial presequence translocase-assisted motor (PAM complex) Tim14 subunit (Pam18)
DIPPA_11224.mRNA.1	0.928	Mitochondrial transit peptide	Mitochondrion	Mitochondrion	Mitochondrion	0.955	0.998288	0.704	0.209	0.796722	0.3525		no		G
DIPPA_26842.mRNA.1	0.928	Mitochondrial transit peptide	Mitochondrion	Mitochondrion	Mitochondrion	0.9352	0.998937	0.778	0.999	0.918161	0.9974		no	proteomics	J
DIPPA_06138.mRNA.1	0.928	Mitochondrial transit peptide	Mitochondrion	Mitochondrion	Mitochondrion	0.929	0.892113	0.981	0.736	0.430009	0.7882		no
DIPPA_12895.mRNA.1	0.927	Mitochondrial transit peptide	Mitochondrion	Mitochondrion	Mitochondrion	0.9768	0.785588	0.963	0.962	0.081114	0.6903		yes		C
DIPPA_29623.mRNA.1	0.927	Mitochondrial transit peptide	Mitochondrion	Mitochondrion	Mitochondrion	0.9563	0.900461	0.852	0.334	0.71251	0.3171		yes		C
DIPPA_08004.mRNA.1	0.927	Mitochondrial transit peptide	Mitochondrion	Mitochondrion	Mitochondrion	0.9776	0.862513	0.833	0.035	0.032745	0.6819	Mt	no	proteomics, literature	D	mitochondrial ribosomal protein S33 (mS33)
DIPPA_02640.mRNA.1	0.927	Mitochondrial transit peptide	Mitochondrion	Mitochondrion	Mitochondrion	0.9067	0.978066	0.926	0.995	0.657726	0.8048		no		F
DIPPA_17049.mRNA.1	0.927	Mitochondrial transit peptide	Mitochondrion	Mitochondrion	Mitochondrion	0.9068	0.941789	0.981	0.352	0.880007	0.9617		no	proteomics	G
DIPPA_02803.mRNA.1	0.927	Mitochondrial transit peptide	Mitochondrion	Mitochondrion	Mitochondrion	0.9539	0.997379	0.704	0.938	0.913587	0.8937		no		J
DIPPA_26260.mRNA.1	0.927	Mitochondrial transit peptide	Mitochondrion	Mitochondrion	Mitochondrion	0.9423	0.999973	0.741	0.455	0.50962	0.3481		no		J
DIPPA_17049.mRNA.2	0.927	Mitochondrial transit peptide	Mitochondrion	Mitochondrion	Mitochondrion	0.9068	0.941789	0.981	0.352	0.880007	0.9617		no
DIPPA_00543.mRNA.1	0.926	Mitochondrial transit peptide	Mitochondrion	Mitochondrion	Mitochondrion	0.9673	0.994512	0.648	0.022	0.051099	0.0495	Mt	no	proteomics, literature	D	mitochondrial ribosomal protein S17 (uS17m)
DIPPA_16189.mRNA.1	0.926	Mitochondrial transit peptide	Mitochondrion	Mitochondrion	Mitochondrion	0.9135	0.935529	0.963	0.927	0.567247	0.8592		no	proteomics	G
DIPPA_15762.mRNA.1	0.926	Mitochondrial transit peptide	Mitochondrion	Mitochondrion	Mitochondrion	0.8932	0.98406	0.963	0.991	0.418837	0.8837		no	proteomics	G
DIPPA_31242.mRNA.1	0.926	Mitochondrial transit peptide	Mitochondrion	Mitochondrion	Mitochondrion	0.9224	0.999442	0.815	0.967	0.88132	0.974		no		J
TR87784__c25_g21_i3__m.18220	0.926	Mitochondrial transit peptide	Mitochondrion	Mitochondrion	Mitochondrion	0.9224	0.999442	0.815	0.967	0.88132	0.974		no
DIPPA_15762.mRNA.2	0.926	Mitochondrial transit peptide	Mitochondrion	Mitochondrion	Mitochondrion	0.8932	0.98406	0.963	0.991	0.418837	0.8837		no
DIPPA_15762.mRNA.3	0.926	Mitochondrial transit peptide	Mitochondrion	Mitochondrion	Mitochondrion	0.8932	0.98406	0.963	0.991	0.418837	0.8837		no
DIPPA_06173.mRNA.1	0.925	Mitochondrial transit peptide	Mitochondrion	Mitochondrion	Mitochondrion	0.9153	0.992652	0.852	0.987	0.765779	0.9939	Mt	no	literature	B	CIV assembly protein Sco1/Sco2
DIPPA_21851.mRNA.1	0.925	Mitochondrial transit peptide	Mitochondrion	Mitochondrion	Mitochondrion	0.9403	0.998787	0.741	0.714	0.05771	0.8704	Mt	no	proteomics, literature	G	propionyl-CoA carboxylase α subunit
TR29430__c0_g1_i1__m.3487	0.925	Mitochondrial transit peptide	Mitochondrion	Mitochondrion	Mitochondrion	0.9153	0.992652	0.852	0.987	0.765779	0.9939		no
DIPPA_02478.mRNA.1	0.924	Mitochondrial transit peptide	Mitochondrion	Mitochondrion	Mitochondrion	0.9351	0.895283	0.926	0.939	0.506512	0.9889		yes		C
DIPPA_70065.mRNA.1	0.924	Mitochondrial transit peptide	Mitochondrion	Mitochondrion	Mitochondrion	0.9333	0.99892	0.759	0.747	0.441038	0.9592	Mt	no	proteomics, literature	D	mitochondrial ribosomal protein L32 (bL32m)
TR103598__c0_g1_i1__m.23043	0.924	Mitochondrial transit peptide	Mitochondrion	Mitochondrion	Mitochondrion	0.9496	0.929603	0.815	0.021	0.126031	0.5973		no		J
DIPPA_09878.mRNA.2	0.924	Mitochondrial transit peptide	Mitochondrion	Mitochondrion	Mitochondrion	0.9334	0.999506	0.759	0.998	0.985984	0.7735		no		J
DIPPA_05616.mRNA.1	0.923	Mitochondrial transit peptide	Mitochondrion	Mitochondrion	Mitochondrion	0.8966	0.99777	0.907	0.562	0.808425	0.8669	Mt	no	proteomics, literature	B	CIV assembly protein Sco1/Sco2
DIPPA_19665.mRNA.1	0.923	Mitochondrial transit peptide	Mitochondrion	Mitochondrion	Mitochondrion	0.9482	0.870287	0.907	0.804	0.961326	0.9537		no		B
DIPPA_24358.mRNA.1	0.923	Mitochondrial transit peptide	Mitochondrion	Mitochondrion	Mitochondrion	0.9434	0.861354	0.944	0.733	0.714272	0.9613		yes		C
DIPPA_53534.mRNA.1	0.923	Mitochondrial transit peptide	Mitochondrion	Mitochondrion	Mitochondrion	0.9552	0.876343	0.87	0.194	0.076744	0.6253		yes		C
DIPPA_16313.mRNA.1	0.923	Mitochondrial transit peptide	Mitochondrion	Mitochondrion	Mitochondrion	0.9605	0.888583	0.833	0.609	0.990862	0.828		no		J
DIPPA_01944.mRNA.2	0.923	Mitochondrial transit peptide	Mitochondrion	Mitochondrion	Mitochondrion	0.9085	0.999173	0.852	0.51	0.416972	0.8481		no		J
DIPPA_70036.mRNA.1	0.923	Mitochondrial transit peptide	Mitochondrion	Mitochondrion	Mitochondrion	0.9085	0.999173	0.852	0.51	0.416972	0.8481		no		J
DIPPA_32742.mRNA.1	0.923	Mitochondrial transit peptide	Mitochondrion	Mitochondrion	Mitochondrion	0.9315	0.99908	0.759	0.858	0.856817	0.8112		no		J
DIPPA_22045.mRNA.1	0.922	Mitochondrial transit peptide	Mitochondrion	Mitochondrion	Mitochondrion	0.9164	0.998904	0.815	0.996	0.999407	0.9961	Mt	no	proteomics, literature	B	Complex V (CV) F1Fo ATP synthase, F1 subunit β (Atp2/AtpD)
DIPPA_19889.mRNA.1	0.922	Mitochondrial transit peptide	Mitochondrion	Mitochondrion	Mitochondrion	0.9374	0.893984	0.907	0.993	0.977276	0.9972		yes		C
DIPPA_12009.mRNA.1	0.922	Mitochondrial transit peptide	Mitochondrion	Mitochondrion	Mitochondrion	0.933	0.937216	0.852	0.985	0.654951	0.9658	Mt	no	proteomics, literature	D	mitochondrial ribosome recycling factor (mt-Rrf) [possible mitochondrial small subunit ribosomal subunit assembly factor (mt-SAF)]
DIPPA_65507.mRNA.1	0.922	Mitochondrial transit peptide	Mitochondrion	Mitochondrion	Mitochondrion	0.9222	0.896307	0.963	0.631	0.99513	0.9853	Mt	no	literature	H	mitochondrial Hsp10 (chaperonin GroES)
DIPPA_00660.mRNA.1	0.922	Mitochondrial transit peptide	Mitochondrion	Mitochondrion	Mitochondrion	0.9345	0.89152	0.926	0.849	0.79859	0.9915		no		J
DIPPA_70375.mRNA.2	0.922	Mitochondrial transit peptide	Mitochondrion	Mitochondrion	Mitochondrion	0.9119	0.89745	1	0.97	0.957307	0.9859		no		J
DIPPA_03786.mRNA.1	0.921	Mitochondrial transit peptide	Mitochondrion	Mitochondrion	Mitochondrion	0.8974	0.964965	0.944	0.801	0.927739	0.9379		no	proteomics	G
DIPPA_14332.mRNA.1	0.921	Transmembrane domain|Mitochondrial transit peptide	Mitochondrion	Mitochondrion	Mitochondrion	0.9375	0.968374	0.778	0.021	0.010062	0.5267		no		J
DIPPA_23343.mRNA.1	0.92	Mitochondrial transit peptide	Mitochondrion	Mitochondrion	Mitochondrion	0.9157	0.90455	0.963	0.325	0.496176	0.7466	Mt	no	literature	B	CIII assembly factor MZM1L/LYRM7
DIPPA_12282.mRNA.1	0.92	Mitochondrial transit peptide	Mitochondrion	Mitochondrion	Mitochondrion	0.9494	0.822643	0.963	0.895	0.749282	0.9614		no		J
DIPPA_23485.mRNA.1	0.92	Mitochondrial transit peptide	Mitochondrion	Mitochondrion	Mitochondrion	0.8934	0.980401	0.926	0.999	0.981204	0.9272		no		J
DIPPA_32024.mRNA.1	0.92	Mitochondrial transit peptide	Mitochondrion	Mitochondrion	Mitochondrion	0.8712	0.999957	0.981	0.97	0.880104	0.968		no		J
DIPPA_22100.mRNA.1	0.919	Mitochondrial transit peptide	Mitochondrion	Mitochondrion	Mitochondrion	0.9063	0.999768	0.833	0.999	0.998941	0.9721	Mt	no	proteomics, literature	B	Complex V (CV) F1Fo ATP synthase, F1 subunit β (Atp2/AtpD)
DIPPA_06977.mRNA.1	0.919	Mitochondrial transit peptide	Mitochondrion	Mitochondrion	Mitochondrion	0.9197	0.990561	0.796	0.992	0.874551	0.9153		no	proteomics	C
DIPPA_27145.mRNA.1	0.919	Mitochondrial transit peptide	Mitochondrion	Mitochondrion	Mitochondrion	0.953	0.999236	0.648	0.951	0.570765	0.9994	Mt	no	proteomics	D	candidate mitochondrial small subunit ribosomal protein
DIPPA_32403.mRNA.1	0.919	Mitochondrial transit peptide	Mitochondrion	Mitochondrion	Mitochondrion	0.9216	0.962707	0.833	0.259	0.914816	0.8237	Mt	no	proteomics, literature	D	mitochondrial ribosomal protein L83 (mL83)
DIPPA_03194.mRNA.1	0.918	Mitochondrial transit peptide	Mitochondrion	Mitochondrion	Mitochondrion	0.8763	0.989171	0.963	1	0.979278	0.9885		no		D
DIPPA_01513.mRNA.1	0.918	Mitochondrial transit peptide	Mitochondrion	Mitochondrion	Mitochondrion	0.891	0.99901	0.889	0.818	0.939557	0.8393		no		G
DIPPA_34330.mRNA.1	0.918	Mitochondrial transit peptide	Mitochondrion	Mitochondrion	Mitochondrion	0.9218	0.958732	0.833	0.129	0.986762	0.9736		no		J
DIPPA_25108.mRNA.1	0.917	Mitochondrial transit peptide	Mitochondrion	Mitochondrion	Mitochondrion	0.9009	0.99471	0.852	0.979	0.896049	0.9921	Mt	no	proteomics, literature	B	rotenone-insensitive NADH dehydrogenase (NDE2, external NADH dehydrogenase)
DIPPA_07099.mRNA.1	0.917	Mitochondrial transit peptide	Mitochondrion	Mitochondrion	Mitochondrion	0.9503	0.877379	0.852	0.835	0.481256	0.8516	Mt	no	proteomics, literature	D	mitochondrial ribosomal protein L22 (uL22m)
DIPPA_33603.mRNA.1	0.917	Mitochondrial transit peptide	Mitochondrion	Mitochondrion	Mitochondrion	0.9741	0.928511	0.667	0.67	0.153204	0.8811	Mt	no	literature	D	mitochondrial peptide deformylase
DIPPA_08001.mRNA.1	0.917	Mitochondrial transit peptide	Mitochondrion	Mitochondrion	Mitochondrion	0.9443	0.967956	0.722	0.473	0.946943	0.9453		no		J
DIPPA_25715.mRNA.1	0.916	Mitochondrial transit peptide	Mitochondrion	Mitochondrion	Mitochondrion	0.9552	0.961302	0.685	0.054	0.083788	0.7932	Mt	no	proteomics, literature	D	mitochondrial ribosomal protein S63 (mS63)
DIPPA_18072.mRNA.1	0.916	Mitochondrial transit peptide	Mitochondrion	Mitochondrion	Mitochondrion	0.9538	0.996483	0.63	0.986	0.875289	0.512	Mt	no	proteomics, literature	D	mitochondrial ribosomal protein L23 (uL23m)
DIPPA_34031.mRNA.1	0.916	Mitochondrial transit peptide	Mitochondrion	Mitochondrion	Mitochondrion	0.8958	0.913646	1	0.984	0.578068	0.9926		no	proteomics	G
DIPPA_27878.mRNA.1	0.916	Mitochondrial transit peptide	Mitochondrion	Mitochondrion	Mitochondrion	0.9306	0.862636	0.944	0.869	0.217668	0.8826		no		H
DIPPA_20936.mRNA.1	0.916	Mitochondrial transit peptide	Mitochondrion	Mitochondrion	Mitochondrion	0.9374	0.970173	0.741	0.033	0.069932	0.9203		no	proteomics	J
DIPPA_14773.mRNA.1	0.915	Mitochondrial transit peptide	Mitochondrion	Mitochondrion	Mitochondrion	0.9218	0.959597	0.815	0.417	0.084596	0.966	Mt	no	literature	G	iron-sulfur cluster biosynthesis Jac1 (co-chaperone HscB)
DIPPA_33088.mRNA.1	0.914	Mitochondrial transit peptide	Mitochondrion	Mitochondrion	Mitochondrion	0.9284	0.982373	0.741	0.058	0.117125	0.8634	Mt	yes	proteomics, literature	A	succinyl-CoA synthetase beta subunit (Sdh2N/SdhBN) [N-terminal half]
DIPPA_03046.mRNA.1	0.914	Mitochondrial transit peptide	Mitochondrion	Mitochondrion	Mitochondrion	0.8873	0.983148	0.907	0.822	0.979249	0.9941	Mt	no	proteomics, literature	B	Complex V (CV) F1Fo ATP synthase, F1 subunit α (Atp1/AtpA)
DIPPA_09951.mRNA.1	0.914	Mitochondrial transit peptide	Mitochondrion	Mitochondrion	Mitochondrion	0.9114	0.957355	0.852	0.784	0.87882	0.961		no		J
DIPPA_31178.mRNA.1	0.913	Mitochondrial transit peptide	Mitochondrion	Mitochondrion	Mitochondrion	0.9609	0.824506	0.87	0.853	0.963003	0.6605		no		C
DIPPA_10229.mRNA.1	0.913	Mitochondrial transit peptide	Mitochondrion	Mitochondrion	Mitochondrion	0.9547	0.804431	0.926	0.853	0.654474	0.9735	Mt	no	proteomics, literature	D	mitochondrial glycoprotein MAM33
DIPPA_02009.mRNA.1	0.913	Mitochondrial transit peptide	Mitochondrion	Mitochondrion	Mitochondrion	0.9532	0.996841	0.611	0.089	0.091398	0.6255	Mt	no	proteomics, literature	D	mitochondrial ribosomal protein L9 (bL9m)
DIPPA_21495.mRNA.1	0.913	Mitochondrial transit peptide	Mitochondrion	Mitochondrion	Mitochondrion	0.937	0.960446	0.741	0.993	0.998002	0.9705	Mt	no	literature	F	mitochondrial Mge1 (co-chaperone GrpE)
DIPPA_32362.mRNA.1	0.913	Mitochondrial transit peptide	Mitochondrion	Mitochondrion	Mitochondrion	0.8639	0.999624	0.963	0.998	0.897724	0.9119		no	proteomics	J
DIPPA_33791.mRNA.1	0.912	Mitochondrial transit peptide	Mitochondrion	Mitochondrion	Mitochondrion	0.9654	0.984889	0.574	0.125	0.73075	0.5841	Mt	no	proteomics, literature	B	Complex I (CI) NADH:ubiquinone oxidoreductase subunit 51-kDa/NUBM/NDUFV1/NuoF
DIPPA_33795.mRNA.1	0.912	Mitochondrial transit peptide	Mitochondrion	Mitochondrion	Mitochondrion	0.9818	0.860332	0.722	0.566	0.828918	0.8364		no		D
DIPPA_07778.mRNA.1	0.912	Mitochondrial transit peptide	Mitochondrion	Mitochondrion	Mitochondrion	0.9632	0.848952	0.815	0.856	0.899046	0.9805		no		G
DIPPA_34172.mRNA.1	0.912	Mitochondrial transit peptide	Mitochondrion	Mitochondrion	Mitochondrion	0.9195	0.974499	0.778	0.922	0.8999	0.974		no	proteomics	G
DIPPA_07342.mRNA.1	0.912	Mitochondrial transit peptide	Mitochondrion	Mitochondrion	Mitochondrion	0.9081	0.903793	0.944	0.953	0.915014	0.9858		no		I
DIPPA_70375.mRNA.1	0.912	Mitochondrial transit peptide	Mitochondrion	Mitochondrion	Mitochondrion	0.8823	0.998449	0.889	0.968	0.881747	0.9868		no		J
DIPPA_26689.mRNA.1	0.911	Mitochondrial transit peptide	Mitochondrion	Mitochondrion	Mitochondrion	0.9712	0.934998	0.63	0.234	0.463999	0.6838	Mt	no	proteomics, literature	D	mitochondrial ribosomal protein L20 (bL20m)
DIPPA_01926.mRNA.1	0.911	Transmembrane domain|Mitochondrial transit peptide	Mitochondrion	Mitochondrion	Mitochondrion	0.9136	0.985417	0.778	0.104	0.000282	0.2255		no		F
DIPPA_17621.mRNA.1	0.911	Mitochondrial transit peptide	Mitochondrion	Mitochondrion	Mitochondrion	0.9432	0.981413	0.667	0.873	0.997004	0.9951		no		G
DIPPA_02440.mRNA.1	0.911	Mitochondrial transit peptide	Mitochondrion	Mitochondrion	Mitochondrion	0.9432	0.981413	0.667	0.873	0.997004	0.9951	Mt	no	proteomics, literature	G	glycine cleavage system, lipoamide protein (H-protein, GcsH)
DIPPA_22097.mRNA.1	0.911	Mitochondrial transit peptide	Mitochondrion	Mitochondrion	Mitochondrion	0.951	0.774682	0.981	0.016	0.01931	0.863		no		J
DIPPA_13996.mRNA.1	0.911	Mitochondrial transit peptide	Mitochondrion	Mitochondrion	Mitochondrion	0.891	0.984633	0.87	0.963	0.629953	0.9665		no		J
DIPPA_10407.mRNA.1	0.911	Mitochondrial transit peptide	Mitochondrion	Mitochondrion	Mitochondrion	0.934	0.992083	0.685	0.986	0.998271	0.9733		no	proteomics	J
TR119925__c0_g1_i3__m.28185	0.911	Mitochondrial transit peptide	Mitochondrion	Mitochondrion	Mitochondrion	0.94	0.87676	0.852	0.232	0.561851	0.9256		no		J
DIPPA_04800.mRNA.1	0.91	Mitochondrial transit peptide	Mitochondrion	Mitochondrion	Mitochondrion	0.9025	0.974991	0.833	0.98	0.979369	0.9746	Mt	no	proteomics, literature	B	Complex V (CV) F1Fo ATP synthase, Fo subunit OSCP (Atp5/AtpH)
DIPPA_30267.mRNA.1	0.91	Mitochondrial transit peptide	Mitochondrion	Mitochondrion	Mitochondrion	0.9284	0.867393	0.907	0.657	0.798402	0.9939		no		J
DIPPA_29379.mRNA.1	0.909	Mitochondrial transit peptide	Mitochondrion	Mitochondrion	Mitochondrion	0.8919	0.984719	0.852	0.988	0.893966	0.9153		no	proteomics	A
DIPPA_02743.mRNA.1	0.909	Transmembrane domain|Mitochondrial transit peptide	Mitochondrion	Mitochondrion	Mitochondrion	0.9237	0.997522	0.704	0.034	0.549966	0.7854	Mt	no	proteomics	B	Diplonema-specific CI subunit NDUP15
DIPPA_22291.mRNA.1	0.909	Mitochondrial transit peptide	Mitochondrion	Mitochondrion	Mitochondrion	0.9411	0.966258	0.685	0.558	0.701952	0.7825		no	proteomics	B
DIPPA_05541.mRNA.1	0.909	Mitochondrial transit peptide	Mitochondrion	Mitochondrion	Mitochondrion	0.9224	0.888758	0.889	0.996	0.997742	0.9863	Mt	no	proteomics, literature	I	mitochondrial peroxiredoxin (PRX) family protein PRX-like subfamily
DIPPA_25886.mRNA.1	0.909	Transmembrane domain|Mitochondrial transit peptide	Mitochondrion	Mitochondrion	Mitochondrion	0.9502	0.998294	0.593	0.457	0.045369	0.5338		no	proteomics	J
DIPPA_22291.mRNA.2	0.909	Mitochondrial transit peptide	Mitochondrion	Mitochondrion	Mitochondrion	0.9411	0.966258	0.685	0.558	0.701952	0.7825	Mt	no	proteomics, literature		homolog of hypothetical protein Atptb2 (AAZ11406.1), conserved [Trypanosoma brucei brucei TREU927]
DIPPA_34850.mRNA.1	0.908	Mitochondrial transit peptide	Mitochondrion	Mitochondrion	Mitochondrion	0.9709	0.858226	0.741	0.79	0.682992	0.8901	Mt	no	proteomics, literature	B	Complex I (CI) NADH:ubiquinone oxidoreductase subunit B13/NUFM/NDUFA5
DIPPA_21797.mRNA.1	0.907	Mitochondrial transit peptide	Mitochondrion	Mitochondrion	Mitochondrion	0.9781	0.925706	0.593	0.27	0.79641	0.8902	Mt	no	proteomics, literature	B	CII assembly factor 2 (SdhAF2)
DIPPA_31237.mRNA.1	0.907	Mitochondrial transit peptide	Mitochondrion	Mitochondrion	Mitochondrion	0.8934	0.885783	1	0.137	0.354064	0.9577		yes	proteomics	C
DIPPA_23099.mRNA.1	0.907	Mitochondrial transit peptide	Mitochondrion	Mitochondrion	Mitochondrion	0.9099	0.94342	0.833	0.977	0.447693	0.8865	Mt	no	proteomics, literature	D	mitochondrial ribosomal protein L11 (uL11m)
DIPPA_31495.mRNA.1	0.907	Mitochondrial transit peptide	Mitochondrion	Mitochondrion	Mitochondrion	0.9645	0.934985	0.63	0.999	0.950448	0.9991		no		E
DIPPA_01102.mRNA.1	0.907	Mitochondrial transit peptide	Mitochondrion	Mitochondrion	Mitochondrion	0.9375	0.999821	0.63	0.024	0.227637	0.6155	Mt	no	literature	F	mitochondrial presequence translocase-assisted motor (PAM complex) Tim14 subunit (Pam18)
DIPPA_00101.mRNA.1	0.906	Mitochondrial transit peptide	Mitochondrion	Mitochondrion	Mitochondrion	0.9564	0.926732	0.667	0.541	0.17481	0.8249		yes		C
DIPPA_01128.mRNA.1	0.906	Mitochondrial transit peptide	Mitochondrion	Mitochondrion	Mitochondrion	0.9357	0.865989	0.852	0.926	0.966863	0.9731		no	proteomics	J
DIPPA_23802.mRNA.1	0.905	Mitochondrial transit peptide	Mitochondrion	Mitochondrion	Mitochondrion	0.9143	0.959879	0.778	0.177	0.259539	0.9421	Mt	no	proteomics, literature	B	homolog of T. brucei CIV conserved subunit Tb11.01.1900
DIPPA_05893.mRNA.1	0.905	Mitochondrial transit peptide	Mitochondrion	Mitochondrion	Mitochondrion	0.9485	0.998664	0.574	0.812	0.074643	0.5691	Mt	no	literature	B	Complex1_LYR family protein
DIPPA_10626.mRNA.1	0.905	Mitochondrial transit peptide	Mitochondrion	Mitochondrion	Mitochondrion	0.9451	0.884405	0.778	0.704	0.242296	0.8588		no		D
DIPPA_50943.mRNA.1	0.905	Mitochondrial transit peptide	Mitochondrion	Mitochondrion	Nucleus	0.9897	0.999941	0.407	0.147	0.799599	0.701	Mt	no	proteomics	D	candidate mitochondrial large subunit ribosomal protein
DIPPA_13965.mRNA.1	0.905	Mitochondrial transit peptide	Mitochondrion	Mitochondrion	Mitochondrion	0.9748	0.868701	0.685	0.65	0.164164	0.8256		no		D
DIPPA_16436.mRNA.1	0.905	Mitochondrial transit peptide	Mitochondrion	Mitochondrion	Mitochondrion	0.9603	0.802547	0.852	0.916	0.62366	0.8554		no		J
DIPPA_33586.mRNA.1	0.905	Mitochondrial transit peptide	Mitochondrion	Mitochondrion	Mitochondrion	0.9104	0.990928	0.741	0.243	0.117295	0.4102		no		J
DIPPA_07189.mRNA.1	0.905	Mitochondrial transit peptide	Mitochondrion	Mitochondrion	Mitochondrion	0.9311	0.87356	0.852	0.653	0.911205	0.9311		no		J
DIPPA_16436.mRNA.2	0.905	Mitochondrial transit peptide	Mitochondrion	Mitochondrion	Mitochondrion	0.9603	0.802547	0.852	0.916	0.62366	0.8554		no
DIPPA_16436.mRNA.3	0.905	Mitochondrial transit peptide	Mitochondrion	Mitochondrion	Mitochondrion	0.9603	0.802547	0.852	0.916	0.62366	0.8554		no
DIPPA_70142.mRNA.1	0.904	Mitochondrial transit peptide	Mitochondrion	Mitochondrion	Mitochondrion	0.8929	0.951814	0.87	0.188	0.35558	0.9957	Mt	no	literature	D	mitochondrial ribosome recycling factor
DIPPA_25722.mRNA.1	0.904	Mitochondrial transit peptide	Mitochondrion	Mitochondrion	Mitochondrion	0.8962	0.99838	0.778	0.998	0.737921	0.9986	Mt	no	proteomics	D	mitochondrial glutathione-S-transferase/glutaredoxin (small ribosomal subunit pull down-specific protein)
DIPPA_18631.mRNA.1	0.904	Mitochondrial transit peptide	Mitochondrion	Mitochondrion	Mitochondrion	0.9739	0.965935	0.519	0.658	0.111	0.9259	Mt	no	proteomics, literature	D	mitochondrial ribosomal protein L46 (mL46)
DIPPA_04205.mRNA.1	0.904	Mitochondrial transit peptide	Mitochondrion	Mitochondrion	Mitochondrion	0.946	0.834646	0.852	0.9	0.929883	0.7473		no		J
DIPPA_08047.mRNA.1	0.904	Mitochondrial transit peptide	Mitochondrion	Mitochondrion	Mitochondrion	0.8871	0.97464	0.852	0.999	0.921963	0.9806		no	proteomics	J
DIPPA_25191.mRNA.1	0.903	Mitochondrial transit peptide	Mitochondrion	Mitochondrion	Mitochondrion	0.8981	0.980669	0.796	0.945	0.531647	0.8576	Mt	no	proteomics, literature	A	2-oxoglutarate dehydrogenase E1 isoform 1
DIPPA_54367.mRNA.1	0.903	Mitochondrial transit peptide	Mitochondrion	Mitochondrion	Mitochondrion	0.9352	0.857835	0.852	0.117	0.027254	0.8748		yes		C
DIPPA_31160.mRNA.1	0.903	Mitochondrial transit peptide	Mitochondrion	Mitochondrion	Mitochondrion	0.897	0.857417	1	0.841	0.908375	0.9231		yes		C
DIPPA_27900.mRNA.1	0.903	Transmembrane domain|Mitochondrial transit peptide	Mitochondrion	Mitochondrion	Mitochondrion	0.9312	0.99988	0.63	0.835	0.019811	0.9616	Mt	no	literature	F	mitochondrial calcium uniporter MCU
DIPPA_26042.mRNA.1	0.903	Mitochondrial transit peptide	Mitochondrion	Mitochondrion	Mitochondrion	0.9618	0.948402	0.593	0.488	0.382304	0.7536	Mt	no	proteomics, literature	F	mitochondrial matrix processing peptidase beta subunit
DIPPA_19946.mRNA.1	0.903	Mitochondrial transit peptide	Mitochondrion	Mitochondrion	Mitochondrion	0.8916	0.985098	0.815	0.406	0.603457	0.9251		no	proteomics	G
DIPPA_02548.mRNA.1	0.903	Mitochondrial transit peptide	Mitochondrion	Mitochondrion	Mitochondrion	0.8944	0.922466	0.907	0.817	0.742674	0.9649	Mt	no	proteomics, literature	G	acyl-CoA dehydrogenase family member (short/branched chain acyl-CoA dehydrogenase)
DIPPA_14886.mRNA.1	0.903	Mitochondrial transit peptide	Mitochondrion	Mitochondrion	Mitochondrion	0.8742	0.979247	0.889	0.658	0.074329	0.5774	Mt	no	proteomics, literature	G	branched-chain amino acid degradation 2-oxoisovalerate dehydrogenase α subunit
DIPPA_05961.mRNA.1	0.902	Mitochondrial transit peptide	Mitochondrion	Mitochondrion	Mitochondrion	0.8877	0.976246	0.833	0.772	0.88466	0.8948		yes		C
TR15220__c0_g2_i1__m.1453	0.902	Mitochondrial transit peptide	Mitochondrion	Mitochondrion	Mitochondrion	0.9653	0.734494	0.926	0.562	0.014898	0.9405		yes		C
DIPPA_11099.mRNA.1	0.902	Mitochondrial transit peptide	Mitochondrion	Mitochondrion	Mitochondrion	0.9121	0.875504	0.907	0.983	0.852955	0.9614	Mt	no	proteomics, literature	D	mitochondrial peptide release factor 1 (mtRF1)
DIPPA_01495.mRNA.1	0.902	Mitochondrial transit peptide	Mitochondrion	Mitochondrion	Mitochondrion	0.8821	0.933416	0.926	0.908	0.932149	0.983	Mt	no	proteomics, literature	D	mitochondrial ribosomal protein L92 (mL92)
DIPPA_18909.mRNA.1	0.902	Mitochondrial transit peptide	Mitochondrion	Mitochondrion	Mitochondrion	0.8759	0.982118	0.87	0.998	0.988865	0.9993	Mt	no	proteomics, literature	H	mitochondrial chaperone protein DnaJ
DIPPA_26926.mRNA.1	0.902	Mitochondrial transit peptide	Mitochondrion	Mitochondrion	Mitochondrion	0.889	0.920346	0.926	0.996	0.90316	0.9912		no		J
DIPPA_09878.mRNA.1	0.902	Mitochondrial transit peptide	Mitochondrion	Mitochondrion	Mitochondrion	0.8545	0.999643	0.926	0.998	0.937626	0.8957		no	proteomics	J
DIPPA_21864.mRNA.1	0.901	Mitochondrial transit peptide	Mitochondrion	Mitochondrion	Mitochondrion	0.9168	0.858359	0.907	0.327	0.448633	0.7756		yes		C
DIPPA_32622.mRNA.1	0.901	Mitochondrial transit peptide	Mitochondrion	Mitochondrion	Mitochondrion	0.9114	0.973349	0.741	0.934	0.869426	0.9403		no	proteomics	D
DIPPA_34012.mRNA.1	0.901	Mitochondrial transit peptide	Mitochondrion	Mitochondrion	Mitochondrion	0.9504	0.988983	0.556	0.98	0.986518	0.9764		no		J
DIPPA_09286.mRNA.1	0.9	Mitochondrial transit peptide	Mitochondrion	Mitochondrion	Mitochondrion	0.9358	0.999489	0.593	0.961	0.826403	0.8764	Mt	no	proteomics, literature	B	alternative oxidase isoform 1 (AOX_1)
DIPPA_32963.mRNA.1	0.9	Mitochondrial transit peptide	Mitochondrion	Mitochondrion	Mitochondrion	0.9021	0.981319	0.759	0.744	0.656807	0.9467		no	proteomics	C
DIPPA_07398.mRNA.1	0.9	Mitochondrial transit peptide	Mitochondrion	Mitochondrion	Mitochondrion	0.918	0.996725	0.667	0.836	0.568913	0.8996	Mt	no	proteomics	D	candidate mitochondrial large subunit ribosomal protein
DIPPA_12260.mRNA.1	0.899	Mitochondrial transit peptide	Mitochondrion	Mitochondrion	Mitochondrion	0.96	0.982326	0.519	0.203	0.553355	0.2669		yes		C
DIPPA_33653.mRNA.1	0.899	Mitochondrial transit peptide	Mitochondrion	Mitochondrion	Mitochondrion	0.9575	0.829921	0.778	0.324	0.287398	0.3496	Mt	yes	proteomics, literature	D	mitochondrial ribosomal protein S55 (mS55)
DIPPA_14876.mRNA.1	0.899	Mitochondrial transit peptide	Mitochondrion	Mitochondrion	Mitochondrion	0.8746	0.998154	0.833	0.456	0.78041	0.8986		no	proteomics	J
DIPPA_04295.mRNA.1	0.899	Mitochondrial transit peptide	Mitochondrion	Mitochondrion	Mitochondrion	0.8617	0.995284	0.889	0.936	0.345841	0.7893		no		J
DIPPA_02092.mRNA.1	0.898	Mitochondrial transit peptide	Mitochondrion	Mitochondrion	Mitochondrion	0.9547	0.856233	0.741	0.143	0.056474	0.2661	Mt	no	proteomics, literature	B	Complex I (CI) NADH:ubiquinone oxidoreductase subunit 13-kDa/NUMM/NDUFS6
DIPPA_21395.mRNA.1	0.898	Mitochondrial transit peptide	Mitochondrion	Mitochondrion	Mitochondrion	0.9387	0.774329	0.944	0.998	0.996587	0.9883	Mt	no	proteomics, literature	D	mitochondrial ribosomal protein L12 (bL12m)
DIPPA_15707.mRNA.1	0.898	Mitochondrial transit peptide	Mitochondrion	Mitochondrion	Mitochondrion	0.8654	0.972321	0.907	0.402	0.388438	0.5996	Mt	no	literature	D	mitochondrial large ribosomal subunit assembly factor 21 (mt-LAF21)
DIPPA_00817.mRNA.1	0.898	Mitochondrial transit peptide	Mitochondrion	Mitochondrion	Nucleus	0.9777	0.999569	0.407	0.87	0.372141	0.8763	Mt	no	proteomics, literature	D	mitochondrial ribosomal protein S26 (mS26)
DIPPA_03129.mRNA.1	0.898	Mitochondrial transit peptide	Mitochondrion	Mitochondrion	Mitochondrion	0.8701	0.926343	0.963	0.979	0.990535	0.9947		no	proteomics	D
DIPPA_02535.mRNA.1	0.898	Mitochondrial transit peptide	Mitochondrion	Mitochondrion	Mitochondrion	0.891	0.999543	0.759	0.966	0.986562	0.9809	Mt	no	proteomics, literature	G	branched-chain amino acid degradation dihydrolipoamide branched-chain transacylase E2 subunit
DIPPA_35494.mRNA.1	0.898	Mitochondrial transit peptide	Mitochondrion	Mitochondrion	Mitochondrion	0.9435	0.8811	0.741	0.941	0.952465	0.9131		no	proteomics	G
DIPPA_70257.mRNA.1	0.898	Mitochondrial transit peptide	Mitochondrion	Mitochondrion	Mitochondrion	0.9467	0.840999	0.796	0.973	0.987602	0.9877		no		J
DIPPA_02535.mRNA.2	0.898	Mitochondrial transit peptide	Mitochondrion	Mitochondrion	Mitochondrion	0.891	0.999543	0.759	0.966	0.986562	0.9809		no
DIPPA_02535.mRNA.3	0.898	Mitochondrial transit peptide	Mitochondrion	Mitochondrion	Mitochondrion	0.891	0.999543	0.759	0.966	0.986562	0.9809		no
DIPPA_01954.mRNA.1	0.897	Mitochondrial transit peptide	Mitochondrion	Mitochondrion	Mitochondrion	0.948	0.955515	0.593	0.411	0.333455	0.6439		no		A
DIPPA_70104.mRNA.1	0.897	Mitochondrial transit peptide	Mitochondrion	Mitochondrion	Mitochondrion	0.9449	0.988193	0.556	0.794	0.993519	0.8653		no		B
DIPPA_13026.mRNA.1	0.897	Mitochondrial transit peptide	Mitochondrion	Mitochondrion	Mitochondrion	0.9443	0.845386	0.796	0.969	0.748007	0.9835	Mt	no	proteomics	D	possible mitochondrial small subunit ribosomal subunit assembly factor (mt-SAF)
DIPPA_28237.mRNA.1	0.897	Mitochondrial transit peptide	Mitochondrion	Mitochondrion	Mitochondrion	0.918	0.874557	0.852	0.126	0.188905	0.5925	Mt	no	proteomics	D	candidate mitochondrial large subunit ribosomal protein
DIPPA_10230.mRNA.1	0.897	Mitochondrial transit peptide	Mitochondrion	Mitochondrion	Mitochondrion	0.9556	0.917006	0.63	0.459	0.637412	0.8576	Mt	no	proteomics, literature	D	mitochondrial ribosomal protein S71 (mS71)
DIPPA_04478.mRNA.1	0.897	Mitochondrial transit peptide	Mitochondrion	Mitochondrion	Mitochondrion	0.9116	0.933288	0.778	0.028	0.644688	0.6098		no		J
TR89599__c0_g2_i1__m.18539	0.897	Mitochondrial transit peptide	Mitochondrion	Mitochondrion	Mitochondrion	0.9085	0.817148	0.981	0.987	0.863326	0.9744		no		J
DIPPA_04553.mRNA.1	0.896	Mitochondrial transit peptide	Mitochondrion	Mitochondrion	Mitochondrion	0.9141	0.934191	0.759	0.771	0.969187	0.9422	Mt	no	proteomics, literature	D	mitochondrial ribosomal protein L16 (uL16m)
DIPPA_30229.mRNA.1	0.896	Mitochondrial transit peptide	Mitochondrion	Mitochondrion	Mitochondrion	0.8946	0.981972	0.759	0.026	0.367798	0.4375		no	proteomics	E	mitochondrial prohibitin family protein
DIPPA_35107.mRNA.1	0.896	Mitochondrial transit peptide	Mitochondrion	Mitochondrion	Mitochondrion	0.8958	0.991353	0.741	0.992	0.711232	0.9767	Mt	no	proteomics, literature	G	mitochondrial trifunctional enzyme (2-enoyl-CoA hydratase/long-chain 3-hydroxyacyl-CoA dehydrogenase/long-chain 3-ketoacyl-CoA thiolase) subunit a (HADHA homolog)
DIPPA_35011.mRNA.1	0.896	Mitochondrial transit peptide	Mitochondrion	Mitochondrion	Mitochondrion	0.9282	0.834155	0.87	0.971	0.962662	0.9928		no		G
DIPPA_01994.mRNA.1	0.896	Mitochondrial transit peptide	Mitochondrion	Mitochondrion	Nucleus	0.9765	0.975732	0.444	0.867	0.580392	0.8106		no		J
DIPPA_11751.mRNA.1	0.895	Transmembrane domain	Mitochondrion	Mitochondrion	Mitochondrion	0.9308	0.999944	0.574	0.068	0.613285	0.9117	Mt	no	proteomics, literature	B	homolog of hypothetical protein Atptb10 (XP_843881.1), conserved [Trypanosoma brucei brucei TREU927]
DIPPA_10895.mRNA.1	0.895	Mitochondrial transit peptide	Mitochondrion	Mitochondrion	Mitochondrion	0.867	0.942619	0.926	0.981	0.306703	0.9823		yes		C
DIPPA_06149.mRNA.1	0.895	Mitochondrial transit peptide	Mitochondrion	Mitochondrion	Mitochondrion	0.946	0.841245	0.778	0.957	0.183212	0.9794		yes		C
DIPPA_18311.mRNA.1	0.895	Mitochondrial transit peptide	Mitochondrion	Mitochondrion	Mitochondrion	0.902	0.891246	0.87	0.82	0.759577	0.7312	Mt	no	proteomics, literature	D	homolog of trypanosomatid mitochondrial large ribosomal subunit assembly factor L-AF12
DIPPA_10519.mRNA.1	0.895	Mitochondrial transit peptide	Mitochondrion	Mitochondrion	Mitochondrion	0.9199	0.950493	0.704	0.997	0.996034	0.9918		no		F
DIPPA_09554.mRNA.1	0.895	Mitochondrial transit peptide	Mitochondrion	Mitochondrion	Mitochondrion	0.9141	0.920725	0.778	0.96	0.977632	0.9803	Mt	no	proteomics, literature	G	branched-chain amino acid degradation hydroxymethyglutaryl-CoA (HMG) lyase
DIPPA_28752.mRNA.1	0.895	Mitochondrial transit peptide	Mitochondrion	Mitochondrion	Mitochondrion	0.846	0.992394	0.926	0.997	0.694868	0.9677		no	proteomics	G
DIPPA_14243.mRNA.1	0.895	Mitochondrial transit peptide	Mitochondrion	Mitochondrion	Mitochondrion	0.8571	0.987883	0.889	0.993	0.749848	0.9655		no		G
DIPPA_10368.mRNA.1	0.895	Mitochondrial transit peptide	Mitochondrion	Mitochondrion	Mitochondrion	0.8983	0.923397	0.833	0.981	0.962752	0.9976	Mt	no	proteomics, literature	H	mitochondrial ATP-dependent protease HslV peptidase subunit
DIPPA_70263.mRNA.1	0.895	Mitochondrial transit peptide	Mitochondrion	Mitochondrion	Mitochondrion	0.9089	0.999416	0.667	0.143	0.126849	0.9072		no		J
TR132698__c0_g1_i1__m.32223	0.895	Mitochondrial transit peptide	Mitochondrion	Mitochondrion	Mitochondrion	0.9241	0.984067	0.63	0.915	0.813347	0.9596		no		J
DIPPA_14892.mRNA.1	0.895	Mitochondrial transit peptide	Mitochondrion	Mitochondrion	Mitochondrion	0.918	0.819741	0.926	0.976	0.952135	0.9871		no		J
TR54561__c2_g2_i1__m.7118	0.895	Mitochondrial transit peptide	Mitochondrion	Mitochondrion	Mitochondrion	0.902	0.891246	0.87	0.82	0.759577	0.7312		no
DIPPA_09711.mRNA.1	0.894	Mitochondrial transit peptide	Mitochondrion	Mitochondrion	Mitochondrion	0.934	0.989152	0.574	0.63	0.883967	0.5085		no	proteomics	B
DIPPA_05635.mRNA.1	0.894	Mitochondrial transit peptide	Mitochondrion	Mitochondrion	Mitochondrion	0.8588	0.980383	0.889	0.871	0.451155	0.9959	Mt	no	proteomics	D	candidate mitochondrial small subunit ribosomal protein
DIPPA_13409.mRNA.1	0.894	Mitochondrial transit peptide	Mitochondrion	Mitochondrion	Mitochondrion	0.9048	0.971265	0.722	0.221	0.107996	0.9086		no		J
DIPPA_29642.mRNA.1	0.893	Mitochondrial transit peptide	Mitochondrion	Mitochondrion	Mitochondrion	0.935	0.851267	0.796	0.45	0.190808	0.9401	Mt	no	proteomics, literature	D	mitochondrial ribosomal protein L85 (mL85)
DIPPA_10954.mRNA.1	0.893	Mitochondrial transit peptide	Mitochondrion	Mitochondrion	Mitochondrion	0.8899	0.982495	0.759	0.196	0.36312	0.7602		no		G
TR114737__c0_g1_i3__m.26510	0.893	Mitochondrial transit peptide	Mitochondrion	Mitochondrion	Mitochondrion	0.8872	0.998264	0.741	0.165	0.106642	0.945		no		J
DIPPA_70251.mRNA.1	0.892	Mitochondrial transit peptide	Mitochondrion	Mitochondrion	Mitochondrion	0.9117	0.85805	0.87	0.165	0.234799	0.8945		no		B
DIPPA_09515.mRNA.1	0.892	Mitochondrial transit peptide	Mitochondrion	Mitochondrion	Mitochondrion	0.9498	0.998477	0.481	0.195	0.012768	0.9561	Mt	no	proteomics, literature	B	Complex I (CI) NADH:ubiquinone oxidoreductase subunit B17.2/N7BM/DAP13/NDUFA12
DIPPA_15831.mRNA.1	0.892	Mitochondrial transit peptide	Mitochondrion	Mitochondrion	Mitochondrion	0.9538	0.824557	0.759	0.067	0.034899	0.9297	Mt	no	proteomics, literature	D	mitochondrial ribosomal protein S23 (mS23)
DIPPA_59542.mRNA.1	0.892	Mitochondrial transit peptide	Mitochondrion	Mitochondrion	Mitochondrion	0.9139	0.89551	0.796	0.314	0.59401	0.9666	Mt	no	proteomics	D	candidate mitochondrial small subunit ribosomal protein
DIPPA_07376.mRNA.1	0.892	Mitochondrial transit peptide	Mitochondrion	Mitochondrion	Cytoplasm_Mitochondrion	0.9781	0.92001	0.5	0.879	0.974581	0.9554	Mt	no	literature	G	iron-sulfur cluster biosynthesis IscU
DIPPA_20090.mRNA.1	0.892	Mitochondrial transit peptide	Mitochondrion	Mitochondrion	Mitochondrion	0.9147	0.904539	0.778	0.53	0.25459	0.9863		no		G
DIPPA_35588.mRNA.1	0.892	Mitochondrial transit peptide	Mitochondrion	Mitochondrion	Mitochondrion	0.9248	0.891378	0.759	0.671	0.527053	0.8578	Mt	no	literature	H	mitochondrial presequence translocase-assisted motor (PAM complex) Hsp70 (chaperone protein DnaK)
DIPPA_10613.mRNA.1	0.892	Mitochondrial transit peptide	Mitochondrion	Mitochondrion	Mitochondrion	0.8966	0.870137	0.907	0.862	0.373954	0.9687		no
DIPPA_10952.mRNA.1	0.891	Mitochondrial transit peptide	Mitochondrion	Mitochondrion	Mitochondrion	0.9083	0.993474	0.648	0.942	0.278581	0.864	Mt	no	literature	B	Complex1_LYR family protein
DIPPA_31513.mRNA.1	0.891	Mitochondrial transit peptide	Mitochondrion	Mitochondrion	Mitochondrion	0.9115	0.853177	0.87	0.926	0.957566	0.985		no	proteomics	D
DIPPA_30099.mRNA.1	0.891	Mitochondrial transit peptide	Mitochondrion	Mitochondrion	Mitochondrion	0.8377	0.999447	0.926	0.908	0.506469	0.9707		no		G
DIPPA_32418.mRNA.1	0.89	Mitochondrial transit peptide	Mitochondrion	Mitochondrion	Mitochondrion	0.8991	0.889772	0.852	0.169	0.099798	0.6131	Mt	no	proteomics	B	Diplonema-specific CI subunit NDUP12
DIPPA_09698.mRNA.1	0.89	Mitochondrial transit peptide	Mitochondrion	Mitochondrion	Mitochondrion	0.9299	0.982239	0.574	0.648	0.877629	0.5115	Mt	no	literature	B	alternative oxidase isoform 2 (AOX_2)
DIPPA_33114.mRNA.1	0.89	Mitochondrial transit peptide	Mitochondrion	Mitochondrion	Mitochondrion	0.895	0.889905	0.87	0.931	0.995512	0.9296		no		C
DIPPA_19513.mRNA.1	0.89	Mitochondrial transit peptide	Mitochondrion	Mitochondrion	Mitochondrion	0.8834	0.950055	0.815	0.821	0.715114	0.4587	Mt	no	proteomics, literature	D	mitochondrial small ribosomal subunit assembly factor (SSU rRNA dimethyladenosine methyltransferase)
DIPPA_23381.mRNA.1	0.89	Mitochondrial transit peptide	Mitochondrion	Mitochondrion	Mitochondrion	0.9316	0.814127	0.852	0.383	0.652665	0.6411		no	proteomics	J
DIPPA_02034.mRNA.1	0.89	Mitochondrial transit peptide	Mitochondrion	Mitochondrion	Mitochondrion	0.9052	0.976244	0.685	0.9	0.987695	0.8104		no		J
DIPPA_17125.mRNA.1	0.889	Mitochondrial transit peptide	Mitochondrion	Mitochondrion	Mitochondrion	0.9227	0.984388	0.593	0.351	0.876574	0.919		no	proteomics	B
DIPPA_31510.mRNA.1	0.889	Mitochondrial transit peptide	Mitochondrion	Mitochondrion	Mitochondrion	0.912	0.845529	0.87	0.926	0.95733	0.9853	Mt	no	literature	D	mitochondrial ribosome assembly protein MAM33
DIPPA_11680.mRNA.1	0.889	Mitochondrial transit peptide	Mitochondrion	Mitochondrion	Mitochondrion	0.8916	0.948327	0.778	0.535	0.373802	0.6147	Mt	no	proteomics, literature	D	mitochondrial ribosomal protein S41 (mS41)
DIPPA_02803.mRNA.2	0.889	Mitochondrial transit peptide	Mitochondrion	Mitochondrion	Mitochondrion	0.9247	0.982392	0.593	0.961	0.839539	0.8788		no		J
DIPPA_17125.mRNA.2	0.889	Mitochondrial transit peptide	Mitochondrion	Mitochondrion	Mitochondrion	0.9227	0.984388	0.593	0.351	0.876574	0.919		no
DIPPA_12916.mRNA.1	0.888	Mitochondrial transit peptide	Mitochondrion	Mitochondrion	Mitochondrion	0.9452	0.918658	0.611	0.609	0.322916	0.6809	Mt	no	proteomics, literature	D	mitochondrial small ribosomal subunit assembly factor 18 (mt-SAF18)
DIPPA_13001.mRNA.1	0.888	Mitochondrial transit peptide	Mitochondrion	Mitochondrion	Mitochondrion	0.9033	0.838425	0.907	0.813	0.2603	0.4402		no		J
DIPPA_32339.mRNA.1	0.888	Mitochondrial transit peptide	Mitochondrion	Mitochondrion	Mitochondrion	0.9069	0.863752	0.852	0.953	0.812023	0.8833		no		J
DIPPA_12427.mRNA.1	0.888	Mitochondrial transit peptide	Mitochondrion	Mitochondrion	Mitochondrion	0.845	0.922936	1	0.292	0.528173	0.604		no		J
DIPPA_22999.mRNA.1	0.888	Mitochondrial transit peptide	Mitochondrion	Mitochondrion	Cytoplasm_Mitochondrion	0.9741	0.915938	0.5	0.88	0.974641	0.9556		no
DIPPA_09704.mRNA.1	0.887	Mitochondrial transit peptide	Mitochondrion	Mitochondrion	Mitochondrion	0.928	0.976383	0.574	0.624	0.879375	0.5115		no		B
DIPPA_19054.mRNA.1	0.887	Mitochondrial transit peptide	Mitochondrion	Mitochondrion	Mitochondrion	0.8725	0.874356	0.963	0.933	0.815469	0.8908		no		G
DIPPA_11553.mRNA.1	0.887	Mitochondrial transit peptide	Mitochondrion	Mitochondrion	Mitochondrion	0.9134	0.934214	0.704	0.972	0.675476	0.9575		no		J
TR78495__c40_g10_i1__m.15245	0.887	Mitochondrial transit peptide	Mitochondrion	Mitochondrion	Mitochondrion	0.9019	0.872021	0.852	0.999	0.993528	0.9909		no
DIPPA_07423.mRNA.1	0.886	Mitochondrial transit peptide	Mitochondrion	Mitochondrion	Mitochondrion	0.9326	0.994854	0.519	0.13	0.595554	0.1253	Mt	no	proteomics, literature	A	citrate synthase
DIPPA_28631.mRNA.1	0.886	Mitochondrial transit peptide	Mitochondrion	Mitochondrion	Mitochondrion	0.9623	0.914276	0.537	0.01	0.117813	0.8966	Mt	no	proteomics, literature	B	Complex III (CIII) ubiquinol:cytochrome c oxidoreductase matrix processing peptidase β subunit/Core1/Qcr1/Mas1
DIPPA_04945.mRNA.1	0.886	NA	Mitochondrion	Mitochondrion	Mitochondrion	0.8404	0.993414	0.889	0.018	0.001056	0.8096		no		F
DIPPA_00471.mRNA.1	0.886	Mitochondrial transit peptide	Mitochondrion	Mitochondrion	Mitochondrion	0.9389	0.736233	0.926	0.817	0.547332	0.9442		no		J
DIPPA_32724.mRNA.1	0.886	Mitochondrial transit peptide	Mitochondrion	Mitochondrion	Mitochondrion	0.9621	0.966644	0.444	0.977	0.706425	0.8222		no		J
DIPPA_00471.mRNA.2	0.886	Mitochondrial transit peptide	Mitochondrion	Mitochondrion	Mitochondrion	0.9389	0.736233	0.926	0.817	0.547332	0.9442		no
DIPPA_02342.mRNA.1	0.885	Mitochondrial transit peptide	Mitochondrion	Mitochondrion	Mitochondrion	0.9092	0.980108	0.63	0.685	0.936438	0.9694	Mt	no	proteomics, literature	A	malate dehydrogenase, bacterial type
DIPPA_19307.mRNA.1	0.885	Mitochondrial transit peptide	Mitochondrion	Mitochondrion	Mitochondrion	0.9094	0.980418	0.63	0.091	0.82502	0.684		no		C
DIPPA_07167.mRNA.1	0.885	Mitochondrial transit peptide	Mitochondrion	Mitochondrion	Mitochondrion	0.9064	0.786162	0.963	0.964	0.824182	0.9906		yes		C
TR127739__c0_g1_i2__m.30583	0.885	Mitochondrial transit peptide	Mitochondrion	Mitochondrion	Mitochondrion	0.9209	0.994706	0.556	0.092	0.302687	0.3113		no		C
DIPPA_30286.mRNA.1	0.885	Mitochondrial transit peptide	Mitochondrion	Mitochondrion	Mitochondrion	0.8715	0.849437	1	0.686	0.338115	0.9879		no		G
DIPPA_30438.mRNA.1	0.885	Mitochondrial transit peptide	Mitochondrion	Mitochondrion	Mitochondrion	0.9226	0.82596	0.833	0.991	0.703455	0.989		no	proteomics	G
DIPPA_35604.mRNA.1	0.885	Mitochondrial transit peptide	Mitochondrion	Mitochondrion	Mitochondrion	0.9271	0.861012	0.759	0.704	0.531928	0.8448	Mt	no	proteomics, literature	H	mitochondrial presequence translocase-assisted motor (PAM complex) Hsp70 (chaperone protein DnaK)
DIPPA_07296.mRNA.1	0.885	Mitochondrial transit peptide	Mitochondrion	Mitochondrion	Mitochondrion	0.9411	0.747065	0.889	0.018	0.00435	0.3992		no		J
DIPPA_61874.mRNA.1	0.885	Mitochondrial transit peptide	Mitochondrion	Mitochondrion	Mitochondrion	0.8636	0.99876	0.778	0.993	0.723341	0.9994		no		J
DIPPA_35618.mRNA.1	0.884	Mitochondrial transit peptide	Mitochondrion	Mitochondrion	Mitochondrion	0.9179	0.976647	0.593	0.239	0.053922	0.0994		no		B
DIPPA_18639.mRNA.1	0.884	Mitochondrial transit peptide	Mitochondrion	Mitochondrion	Mitochondrion	0.9444	0.91455	0.593	0.745	0.249759	0.9738	Mt	no	proteomics, literature	D	mitochondrial ribosomal protein L84 (mL84)
DIPPA_10607.mRNA.1	0.884	Mitochondrial transit peptide	Mitochondrion	Mitochondrion	Mitochondrion	0.9289	0.79624	0.852	0.82	0.935084	0.9592		no	proteomics	F	mitochondrial presequence translocase-assisted motor (PAM complex) Tim44 subunit
DIPPA_01505.mRNA.1	0.884	NA	Mitochondrion	Mitochondrion	Mitochondrion	0.8445	0.999992	0.852	0.129	0.032595	0.9254		no		J
DIPPA_35742.mRNA.1	0.884	Mitochondrial transit peptide	Mitochondrion	Mitochondrion	Mitochondrion	0.8495	0.986878	0.852	0.582	0.956471	0.91		no		J
DIPPA_13082.mRNA.1	0.884	Mitochondrial transit peptide	Mitochondrion	Mitochondrion	Mitochondrion	0.936	0.799027	0.815	0.925	0.289836	0.944		no		J
TR118638__c0_g1_i1__m.27683	0.884	Mitochondrial transit peptide	Mitochondrion	Mitochondrion	Mitochondrion	0.936	0.799027	0.815	0.925	0.289836	0.944		no
DIPPA_25300.mRNA.1	0.883	Mitochondrial transit peptide	Mitochondrion	Mitochondrion	Mitochondrion	0.8697	0.998709	0.741	0.951	0.657749	0.9894		no		B
DIPPA_22214.mRNA.1	0.883	Mitochondrial transit peptide	Mitochondrion	Mitochondrion	Mitochondrion	0.923	0.861805	0.759	0.962	0.664073	0.8895	Mt	no	proteomics, literature	C	mitochondrial A-family DNA polymerase
DIPPA_23756.mRNA.1	0.883	Mitochondrial transit peptide	Mitochondrion	Mitochondrion	Mitochondrion	0.9349	0.733155	0.926	0.934	0.562889	0.9948		no		F
DIPPA_70102.mRNA.1	0.883	Mitochondrial transit peptide	Mitochondrion	Mitochondrion	Mitochondrion	0.8786	0.889511	0.889	0.836	0.28864	0.7776		no	proteomics	G
DIPPA_25312.mRNA.1	0.883	Mitochondrial transit peptide	Mitochondrion	Mitochondrion	Mitochondrion	0.9443	0.820034	0.741	0.341	0.163923	0.8438		no		J
DIPPA_25300.mRNA.2	0.883	Mitochondrial transit peptide	Mitochondrion	Mitochondrion	Mitochondrion	0.8697	0.998709	0.741	0.951	0.657749	0.9894		no
DIPPA_25300.mRNA.3	0.883	Mitochondrial transit peptide	Mitochondrion	Mitochondrion	Mitochondrion	0.8697	0.998709	0.741	0.951	0.657749	0.9894		no
DIPPA_25300.mRNA.4	0.883	Mitochondrial transit peptide	Mitochondrion	Mitochondrion	Mitochondrion	0.8697	0.998709	0.741	0.951	0.657749	0.9894		no
DIPPA_15654.mRNA.1	0.882	Mitochondrial transit peptide	Mitochondrion	Mitochondrion	Mitochondrion	0.9062	0.852959	0.833	0.675	0.57912	0.7777		yes		C
DIPPA_27092.mRNA.1	0.882	Mitochondrial transit peptide	Mitochondrion	Mitochondrion	Mitochondrion	0.8594	0.99887	0.778	0.863	0.944549	0.9501		no		D
DIPPA_10729.mRNA.1	0.882	Mitochondrial transit peptide	Mitochondrion	Mitochondrion	Mitochondrion	0.9445	0.871685	0.648	0.92	0.244095	0.8854	Mt	no	proteomics, literature	D	mitochondrial ribosomal protein L24 (uL24m)
DIPPA_05087.mRNA.1	0.882	Mitochondrial transit peptide	Mitochondrion	Mitochondrion	Mitochondrion	0.9252	0.728479	0.963	0.963	0.75522	0.9091		no		D
DIPPA_22951.mRNA.1	0.882	Mitochondrial transit peptide	Mitochondrion	Mitochondrion	Mitochondrion	0.9044	0.999846	0.593	0.989	0.986918	0.994	Mt	no	proteomics, literature	F	mitochondrial TIM23 translocase of inner membrane Tim50 subunit
DIPPA_04634.mRNA.1	0.881	Mitochondrial transit peptide	Mitochondrion	Mitochondrion	Mitochondrion	0.9404	0.709757	0.926	0.15	0.070405	0.93		yes		C
DIPPA_21235.mRNA.1	0.881	Mitochondrial transit peptide	Mitochondrion	Mitochondrion	Mitochondrion	0.9191	0.863423	0.759	0.573	0.788701	0.9608	Mt	no	proteomics, literature	D	mitochondrial ribosomal protein L89 (mL89)
DIPPA_11554.mRNA.1	0.881	Transmembrane domain|Mitochondrial transit peptide	Mitochondrion	Mitochondrion	Mitochondrion	0.8771	0.997318	0.704	0.046	0.02772	0.5949		no		F
DIPPA_22713.mRNA.1	0.881	Transmembrane domain|Mitochondrial transit peptide	Mitochondrion	Mitochondrion	Mitochondrion	0.8856	0.998009	0.667	0.482	0.009279	0.0679		no		F
DIPPA_10483.mRNA.1	0.881	Mitochondrial transit peptide	Mitochondrion	Mitochondrion	Mitochondrion	0.9208	0.824044	0.815	0.839	0.582599	0.8689		no		G
DIPPA_20575.mRNA.1	0.881	Mitochondrial transit peptide	Mitochondrion	Mitochondrion	Mitochondrion	0.8937	0.999617	0.63	0.485	0.540425	0.9859	Mt	no	proteomics, literature	G	branched-chain amino acid degradation 2-oxoisovalerate dehydrogenase β subunit
DIPPA_11235.mRNA.1	0.881	Mitochondrial transit peptide	Mitochondrion	Mitochondrion	Mitochondrion	0.903	0.99939	0.593	0.077	0.05159	0.6785		no	proteomics	G
DIPPA_15803.mRNA.1	0.88	Mitochondrial transit peptide	Mitochondrion	Mitochondrion	Mitochondrion	0.903	0.998506	0.593	0.103	0.489011	0.4441		no		G
DIPPA_04057.mRNA.1	0.879	Mitochondrial transit peptide	Mitochondrion	Mitochondrion	Mitochondrion	0.9122	0.804744	0.87	0.657	0.597957	0.9561	Mt	no	proteomics, literature	B	Complex V (CV) F1Fo ATP synthase, F1 subunit α (Atp1/AtpA)
DIPPA_08775.mRNA.1	0.879	Mitochondrial transit peptide	Mitochondrion	Mitochondrion	Mitochondrion	0.9575	0.751485	0.778	0.032	0.117616	0.484		yes		C
DIPPA_70183.mRNA.1	0.879	Mitochondrial transit peptide	Mitochondrion	Mitochondrion	Mitochondrion	0.9682	0.914178	0.463	0.061	0.010645	0.2771		yes		C
DIPPA_70154.mRNA.1	0.879	Mitochondrial transit peptide	Mitochondrion	Mitochondrion	Mitochondrion	0.9275	0.778358	0.852	0.854	0.726359	0.916	Mt	no	proteomics, literature	G	ubiquinone biosynthesis Coq1 (hexaprenyl pyrophosphate synthetase)
DIPPA_14538.mRNA.1	0.879	Mitochondrial transit peptide	Mitochondrion	Mitochondrion	Mitochondrion	0.9329	0.900559	0.63	0.657	0.708857	0.9449		no		J
DIPPA_31071.mRNA.1	0.879	Mitochondrial transit peptide	Mitochondrion	Mitochondrion	Mitochondrion	0.9277	0.755748	0.889	0.965	0.968929	0.9985		no		J
DIPPA_25374.mRNA.1	0.878	Mitochondrial transit peptide	Mitochondrion	Mitochondrion	Mitochondrion	0.9609	0.781974	0.704	0.862	0.806887	0.9146	Mt	no	literature	B	Complex I (CI) NADH:ubiquinone oxidoreductase subunit 11 (Nad11)
DIPPA_22988.mRNA.1	0.878	Mitochondrial transit peptide	Mitochondrion	Mitochondrion	Mitochondrion	0.9337	0.75916	0.852	0.991	0.745135	0.8743	Mt	no	proteomics, literature	D	mitochondrial translation elongation factor Tu (EF-Tu)
DIPPA_70165.mRNA.1	0.878	Mitochondrial transit peptide	Mitochondrion	Mitochondrion	Mitochondrion	0.8786	0.827262	0.963	0.478	0.876496	0.9855		no	proteomics	G
DIPPA_32719.mRNA.1	0.878	Mitochondrial transit peptide	Mitochondrion	Mitochondrion	Mitochondrion	0.8934	0.923585	0.741	0.998	0.995938	0.9365		no		G
DIPPA_10523.mRNA.1	0.878	Mitochondrial transit peptide	Mitochondrion	Mitochondrion	Mitochondrion	0.9084	0.997099	0.556	0.447	0.903865	0.8115		no	proteomics	G
DIPPA_70021.mRNA.1	0.878	Transmembrane domain	Mitochondrion	Mitochondrion	Mitochondrion	0.9267	0.999971	0.481	0.059	0.257627	0.3486		no		J
DIPPA_64948.mRNA.1	0.878	Mitochondrial transit peptide	Mitochondrion	Mitochondrion	Mitochondrion	0.8943	0.999364	0.611	0.438	0.733979	0.6198		no		J
DIPPA_70166.mRNA.1	0.878	Mitochondrial transit peptide	Mitochondrion	Mitochondrion	Mitochondrion	0.8786	0.827262	0.963	0.478	0.876496	0.9855		no
DIPPA_28922.mRNA.1	0.878	Mitochondrial transit peptide	Mitochondrion	Mitochondrion	Mitochondrion	0.9172	0.831588	0.796	0.069	0.806552	0.9167		no	proteomics
DIPPA_07271.mRNA.1	0.877	Mitochondrial transit peptide	Mitochondrion	Mitochondrion	Mitochondrion	0.9202	0.999913	0.5	0.079	0.128272	0.8624	Mt	no	proteomics	B	Diplonema-specific CI subunit NDUP14
DIPPA_26284.mRNA.1	0.877	Mitochondrial transit peptide	Mitochondrion	Mitochondrion	Mitochondrion	0.9454	0.740061	0.833	0.233	0.365541	0.9437		no		C
DIPPA_15346.mRNA.1	0.877	Mitochondrial transit peptide	Mitochondrion	Mitochondrion	Mitochondrion	0.9342	0.688111	0.963	0.952	0.933094	1		no	proteomics	C
DIPPA_22286.mRNA.1	0.877	Mitochondrial transit peptide	Mitochondrion	Mitochondrion	Mitochondrion	0.9246	0.999341	0.481	0.406	0.969278	0.5831		no		D
DIPPA_33274.mRNA.1	0.877	Mitochondrial transit peptide	Mitochondrion	Mitochondrion	Mitochondrion	0.9246	0.999341	0.481	0.406	0.969278	0.5831	Mt	no	literature	D	mitochondrial EF-G2 (RF2 ribosome-releasing factor 2)
DIPPA_21668.mRNA.1	0.877	Mitochondrial transit peptide	Mitochondrion	Mitochondrion	Mitochondrion	0.8467	0.999036	0.796	0.375	0.753477	0.8309		no	proteomics	G
DIPPA_35976.mRNA.1	0.877	Mitochondrial transit peptide	Mitochondrion	Mitochondrion	Mitochondrion	0.9308	0.787078	0.815	0.447	0.113829	0.7582		no		H
DIPPA_10140.mRNA.1	0.877	Transmembrane domain|Mitochondrial transit peptide	Mitochondrion	Mitochondrion	Mitochondrion	0.9079	0.852442	0.796	0.658	0.756214	0.9295		no		J
DIPPA_27729.mRNA.1	0.877	Mitochondrial transit peptide	Mitochondrion	Mitochondrion	Mitochondrion	0.9506	0.748671	0.796	0.4	0.453065	0.5595		no		J
DIPPA_06980.mRNA.1	0.877	NA	Secreted_Mitochondrion	Mitochondrion	Mitochondrion	0.8224	0.999516	0.889	0.984	0.879399	0.6979		no		J
DIPPA_03996.mRNA.1	0.875	Mitochondrial transit peptide	Mitochondrion	Mitochondrion	Mitochondrion	0.9444	0.889481	0.574	0.026	0.364035	0.8575	Mt	no	proteomics	D	candidate mitochondrial large subunit ribosomal protein
DIPPA_07548.mRNA.1	0.875	Mitochondrial transit peptide	Mitochondrion	Mitochondrion	Mitochondrion	0.9131	0.999155	0.519	0.878	0.552799	0.5984		no		F
DIPPA_14272.mRNA.1	0.875	Mitochondrial transit peptide	Mitochondrion	Mitochondrion	Mitochondrion	0.869	0.960796	0.759	0.915	0.931235	0.8266		no		G
DIPPA_16184.mRNA.1	0.875	Mitochondrial transit peptide	Mitochondrion	Mitochondrion	Mitochondrion	0.908	0.91908	0.667	0.914	0.717487	0.9321		no	proteomics	J
DIPPA_21388.mRNA.1	0.874	Mitochondrial transit peptide	Mitochondrion	Mitochondrion	Mitochondrion	0.8646	0.986533	0.722	0.735	0.845587	0.5803		no	proteomics	A
DIPPA_09612.mRNA.1	0.874	Mitochondrial transit peptide	Mitochondrion	Mitochondrion	Mitochondrion	0.914	0.923659	0.63	0.232	0.613588	0.8538	Mt	no	proteomics	B	Diplonema-specific CI subunit NDUP3
DIPPA_18782.mRNA.1	0.874	Mitochondrial transit peptide	Mitochondrion	Mitochondrion	Mitochondrion	0.9413	0.859802	0.63	0.989	0.710715	0.9807		no	proteomics	B
DIPPA_20523.mRNA.1	0.874	Mitochondrial transit peptide	Mitochondrion	Mitochondrion	Mitochondrion	0.9691	0.859804	0.519	0.309	0.284266	0.1855		yes		C
DIPPA_23361.mRNA.1	0.874	Mitochondrial transit peptide	Mitochondrion	Mitochondrion	Mitochondrion	0.8903	0.982808	0.63	0.099	0.569477	0.8266	Mt	no	proteomics, literature	D	mitochondrial ribosomal protein L13 (uL13m)
DIPPA_27083.mRNA.1	0.874	Mitochondrial transit peptide	Mitochondrion	Mitochondrion	Mitochondrion	0.9543	0.984638	0.37	0.123	0.273895	0.485	Mt	no	proteomics, literature	D	mitochondrial ribosomal protein S14 (uS14m)
DIPPA_07021.mRNA.1	0.874	Mitochondrial transit peptide	Mitochondrion	Mitochondrion	Mitochondrion	0.9068	0.976969	0.574	0.809	0.512054	0.9725	Mt	no	literature	F	mitochondrial calcium uniporter MCU
DIPPA_19584.mRNA.1	0.874	Mitochondrial transit peptide	Mitochondrion	Mitochondrion	Mitochondrion	0.8935	0.995976	0.593	0.001	0.000753	0.198		no		F
DIPPA_13773.mRNA.1	0.874	Mitochondrial transit peptide	Mitochondrion	Mitochondrion	Mitochondrion	0.8588	0.84699	0.981	0.276	0.957872	0.9737	Mt	no	proteomics, literature	H	mitochondrial Hsp10 (chaperonin GroES)
DIPPA_06970.mRNA.1	0.874	NA	Secreted_Mitochondrion	Mitochondrion	Mitochondrion	0.8177	0.999315	0.889	0.984	0.875516	0.6816		no		J
DIPPA_35656.mRNA.1	0.874	Mitochondrial transit peptide	Mitochondrion	Mitochondrion	Mitochondrion	0.8796	0.982889	0.667	0.981	0.98529	0.9901		no	proteomics	J
TR122837__c1_g1_i1__m.29191	0.874	Mitochondrial transit peptide	Mitochondrion	Mitochondrion	Mitochondrion	0.8646	0.986533	0.722	0.735	0.845587	0.5803		no
DIPPA_02327.mRNA.1	0.873	Mitochondrial transit peptide	Mitochondrion	Mitochondrion	Mitochondrion	0.8764	0.93336	0.759	0.759	0.352697	0.9762	Mt	no	proteomics	B	Diplonema-specific CI subunit NDUP13
DIPPA_05857.mRNA.1	0.873	Mitochondrial transit peptide	Mitochondrion	Mitochondrion	Mitochondrion	0.906	0.827426	0.815	0.229	0.513446	0.7884		no	proteomics	B
DIPPA_01258.mRNA.1	0.873	Mitochondrial transit peptide	Mitochondrion	Mitochondrion	Mitochondrion	0.936	0.836226	0.685	0.998	0.854445	0.9829	Mt	no	proteomics, literature	D	mitochondrial large ribosomal subunit assembly factor 9 (mt-LAF9) [mitochondrial RsfS/YbeB/iojap family protein]
DIPPA_31153.mRNA.1	0.873	Mitochondrial transit peptide	Mitochondrion	Mitochondrion	Mitochondrion	0.944	0.859474	0.611	0.804	0.257263	0.8048	Mt	no	proteomics	D	mitochondrial RNA-binding domain-containing protein (large ribosomal subunit pull down-specific protein)
DIPPA_70163.mRNA.1	0.873	Mitochondrial transit peptide	Mitochondrion	Mitochondrion	Mitochondrion	0.9654	0.754422	0.704	0.17	0.076443	0.4825	Mt	no	proteomics, literature	G	branched-chain amino acid degradation 2-oxoisovalerate dehydrogenase α subunit
DIPPA_29233.mRNA.1	0.873	Mitochondrial transit peptide	Mitochondrion	Mitochondrion	Mitochondrion	0.8884	0.77194	0.981	0.631	0.883172	0.9847	Mt	no	proteomics, literature	G	glycine cleavage system, R-protein (regulatory)
DIPPA_26699.mRNA.1	0.872	Mitochondrial transit peptide	Mitochondrion	Mitochondrion	Mitochondrion	0.8734	0.902424	0.815	0.99	0.742284	0.9944		no		B
DIPPA_34301.mRNA.1	0.872	Mitochondrial transit peptide	Mitochondrion	Mitochondrion	Mitochondrion	0.8611	0.954561	0.778	0.164	0.466912	0.7227		no		D
DIPPA_09998.mRNA.1	0.872	Mitochondrial transit peptide	Mitochondrion	Mitochondrion	Mitochondrion	0.9507	0.661208	0.907	0.685	0.838507	0.974	Mt	no	proteomics, literature	D	mitochondrial translation initiation factor 3 (IF3) [also mitochondrial small ribosomal subunit assembly]
DIPPA_08232.mRNA.1	0.872	Mitochondrial transit peptide	Mitochondrion	Mitochondrion	Mitochondrion	0.9115	0.835375	0.778	0.168	0.137336	0.9682		no	proteomics	H
DIPPA_13449.mRNA.1	0.872	Mitochondrial transit peptide	Mitochondrion	Mitochondrion	Mitochondrion	0.9325	0.716974	0.889	0.753	0.732205	0.9949		no		J
DIPPA_13601.mRNA.1	0.872	Mitochondrial transit peptide	Mitochondrion	Mitochondrion	Mitochondrion	0.9147	0.959371	0.556	0.363	0.067313	0.4877		no		J
DIPPA_54328.mRNA.1	0.872	Mitochondrial transit peptide	Mitochondrion	Mitochondrion	Mitochondrion	0.9526	0.822696	0.63	0.928	0.914377	0.7968		no		J
DIPPA_35655.mRNA.1	0.872	Mitochondrial transit peptide	Mitochondrion	Mitochondrion	Mitochondrion	0.9082	0.995017	0.519	0.88	0.983635	0.7302		no		J
DIPPA_08232.mRNA.2	0.872	Mitochondrial transit peptide	Mitochondrion	Mitochondrion	Mitochondrion	0.9115	0.835375	0.778	0.168	0.137336	0.9682		no
DIPPA_31813.mRNA.1	0.871	Mitochondrial transit peptide	Mitochondrion	Mitochondrion	Mitochondrion	0.8927	0.851791	0.815	0.278	0.375412	0.916	Mt	no	literature	B	Complex I (CI) assembly protein NDUFAF1/CIA30
DIPPA_06367.mRNA.1	0.871	Mitochondrial transit peptide	Mitochondrion	Mitochondrion	Mitochondrion	0.9303	0.885077	0.611	0.633	0.445785	0.9262		no		C
DIPPA_63829.mRNA.1	0.871	Mitochondrial transit peptide	Mitochondrion	Mitochondrion	Mitochondrion	0.9361	0.692997	0.907	0.909	0.343856	0.2828		yes		C
DIPPA_63800.mRNA.1	0.871	Mitochondrial transit peptide	Mitochondrion	Mitochondrion	Mitochondrion	0.9303	0.885077	0.611	0.633	0.445785	0.9262		no		D
DIPPA_57271.mRNA.1	0.871	Mitochondrial transit peptide	Mitochondrion	Mitochondrion	Mitochondrion	0.9303	0.885077	0.611	0.633	0.445785	0.9262	Mt	no	proteomics, literature	D	mitochondrial ribosomal protein S60 (mS60)
DIPPA_00599.mRNA.1	0.871	Mitochondrial transit peptide	Mitochondrion	Mitochondrion	Mitochondrion	0.9588	0.759159	0.704	0.096	0.112212	0.8957	Mt	no	proteomics, literature	G	iron-sulfur cluster biosynthesis IscA1
DIPPA_22983.mRNA.1	0.87	Mitochondrial transit peptide	Mitochondrion	Mitochondrion	Mitochondrion	0.972	0.779865	0.611	0.603	0.377465	0.8895	Mt	no	proteomics, literature	D	mitochondrial ribosomal protein S62 (mS62)
DIPPA_18198.mRNA.1	0.87	Mitochondrial transit peptide	Mitochondrion	Mitochondrion	Mitochondrion	0.8728	0.873707	0.852	0.95	0.892705	0.9679		no	proteomics	G
DIPPA_70220.mRNA.1	0.87	Mitochondrial transit peptide	Mitochondrion	Mitochondrion	Mitochondrion	0.8133	0.996248	0.889	0.196	0.432458	0.7473		no		J
DIPPA_09641.mRNA.1	0.87	Mitochondrial transit peptide	Mitochondrion	Mitochondrion	Mitochondrion	0.892	0.915154	0.704	0.917	0.563811	0.9921		no		J
DIPPA_05553.mRNA.1	0.87	Mitochondrial transit peptide	Mitochondrion	Mitochondrion	Mitochondrion	0.8741	0.869264	0.852	0.859	0.316959	0.9623		no
DIPPA_05659.mRNA.1	0.869	Mitochondrial transit peptide	Mitochondrion	Mitochondrion	Mitochondrion	0.8932	0.888792	0.741	0.31	0.781469	0.9405		no		J
DIPPA_15473.mRNA.1	0.869	Mitochondrial transit peptide	Mitochondrion	Mitochondrion	Mitochondrion	0.9285	0.858208	0.648	0.755	0.685165	0.9853		no		J
DIPPA_13681.mRNA.1	0.868	Mitochondrial transit peptide	Mitochondrion	Mitochondrion	Cytoplasm	0.9304	0.995432	0.407	0.975	0.956768	0.9513		no		A
DIPPA_29202.mRNA.1	0.868	Mitochondrial transit peptide	Mitochondrion	Mitochondrion	Mitochondrion	0.9451	0.848556	0.593	0.301	0.779508	0.9203		no	proteomics	B
DIPPA_20257.mRNA.1	0.868	Mitochondrial transit peptide	Mitochondrion	Mitochondrion	Mitochondrion	0.9471	0.687068	0.852	0.186	0.139016	0.8724	Mt	no	proteomics, literature	B	homolog of trypanosomatid-specific CI subunit NDUTB5
DIPPA_34639.mRNA.1	0.868	Mitochondrial transit peptide	Mitochondrion	Mitochondrion	Mitochondrion	0.806	0.970867	0.944	0.892	0.806124	0.9803		no		C
DIPPA_54968.mRNA.1	0.868	Mitochondrial transit peptide	Mitochondrion	Mitochondrion	Mitochondrion	0.8651	0.906765	0.815	0.808	0.949991	0.9311		no		F
DIPPA_07144.mRNA.1	0.868	Mitochondrial transit peptide	Mitochondrion	Mitochondrion	Mitochondrion	0.8707	0.91383	0.778	0.856	0.679906	0.9504		no	proteomics	G
DIPPA_26806.mRNA.1	0.868	Mitochondrial transit peptide	Mitochondrion	Mitochondrion	Mitochondrion	0.9339	0.876814	0.593	0.967	0.83264	0.9571		no		J
DIPPA_02333.mRNA.1	0.868	Mitochondrial transit peptide	Mitochondrion	Mitochondrion	Mitochondrion	0.8539	0.868875	0.926	0.859	0.421177	0.9948		no		J
DIPPA_18108.mRNA.1	0.868	Mitochondrial transit peptide	Mitochondrion	Mitochondrion	Mitochondrion	0.8388	0.957181	0.833	0.848	0.9768	0.8792		no		J
DIPPA_08564.mRNA.1	0.868	NA	Mitochondrion	Mitochondrion	Mitochondrion	0.8292	0.880526	1	0.975	0.886549	0.6732		no
DIPPA_18108.mRNA.2	0.868	Mitochondrial transit peptide	Mitochondrion	Mitochondrion	Mitochondrion	0.8388	0.957181	0.833	0.848	0.9768	0.8792		no
DIPPA_11668.mRNA.1	0.867	Transmembrane domain	Mitochondrion	Mitochondrion	Mitochondrion	0.9038	0.921921	0.63	0.025	0.033404	0.4722		no	proteomics	B
DIPPA_30366.mRNA.1	0.867	Mitochondrial transit peptide	Mitochondrion	Mitochondrion	Mitochondrion	0.8588	0.850597	0.926	0.385	0.238594	0.988		yes		C
DIPPA_11861.mRNA.1	0.867	Mitochondrial transit peptide	Mitochondrion	Mitochondrion	Mitochondrion	0.8588	0.850597	0.926	0.385	0.238594	0.988		yes		C
DIPPA_28751.mRNA.1	0.867	Mitochondrial transit peptide	Mitochondrion	Mitochondrion	Mitochondrion	0.9114	0.880817	0.667	0.788	0.345736	0.8877		no		D
DIPPA_31191.mRNA.1	0.867	Mitochondrial transit peptide	Mitochondrion	Mitochondrion	Mitochondrion	0.9114	0.880817	0.667	0.788	0.345736	0.8877		no		D
DIPPA_16916.mRNA.1	0.867	Mitochondrial transit peptide	Mitochondrion	Mitochondrion	Mitochondrion	0.9244	0.758854	0.815	0.262	0.065739	0.5763		no		J
DIPPA_23444.mRNA.1	0.866	Mitochondrial transit peptide	Mitochondrion	Mitochondrion	Mitochondrion	0.8807	0.996283	0.593	0.945	0.95169	0.9918	Mt	no	literature	A	aconitase (aconitate hydratase)
DIPPA_12091.mRNA.1	0.866	Mitochondrial transit peptide	Mitochondrion	Mitochondrion	Mitochondrion	0.9177	0.684735	0.963	0.797	0.44465	0.938		yes		C
DIPPA_23475.mRNA.1	0.866	Mitochondrial transit peptide	Mitochondrion	Mitochondrion	Mitochondrion	0.8798	0.998455	0.593	0.593	0.638169	0.9789	Mt	no	proteomics, literature	D	mitochondrial ribosomal protein L87 (mL87)
DIPPA_33226.mRNA.1	0.866	Mitochondrial transit peptide	Mitochondrion	Mitochondrion	Mitochondrion	0.8482	0.916	0.852	0.99	0.843832	0.9945		no	proteomics	G
DIPPA_35420.mRNA.2	0.866	Mitochondrial transit peptide	Mitochondrion	Mitochondrion	Mitochondrion	0.8474	0.998502	0.722	0.855	0.905536	0.9811		no		J
TR78248__c0_g1_i1__m.15083	0.866	Mitochondrial transit peptide	Mitochondrion	Mitochondrion	Mitochondrion	0.8927	0.888551	0.722	0.915	0.404344	0.8019		no		J
DIPPA_35811.mRNA.1	0.866	Transmembrane domain|Mitochondrial transit peptide	Mitochondrion	Mitochondrion	Mitochondrion	0.916	0.865601	0.667	0.63	0.136571	0.3459		no		J
DIPPA_15471.mRNA.1	0.866	Mitochondrial transit peptide	Mitochondrion	Mitochondrion	Mitochondrion	0.898	0.87492	0.722	0.865	0.864971	0.9961		no		J
DIPPA_13244.mRNA.1	0.865	Mitochondrial transit peptide	Mitochondrion	Mitochondrion	Mitochondrion	0.8774	0.8447	0.852	0.968	0.939677	0.9683		no	proteomics	B
DIPPA_05794.mRNA.1	0.865	Mitochondrial transit peptide	Mitochondrion	Mitochondrion	Mitochondrion	0.9286	0.788257	0.741	0.982	0.681204	0.9288		yes		C
DIPPA_18343.mRNA.1	0.865	Mitochondrial transit peptide	Mitochondrion	Mitochondrion	Mitochondrion	0.8181	0.984537	0.852	0.642	0.75432	0.7915		no	proteomics	G
DIPPA_06214.mRNA.1	0.865	Mitochondrial transit peptide	Mitochondrion	Mitochondrion	Mitochondrion	0.9469	0.830402	0.593	0.442	0.104951	0.5446		no		H
DIPPA_04466.mRNA.1	0.865	Mitochondrial transit peptide	Mitochondrion	Mitochondrion	Mitochondrion	0.7782	0.99269	1	0.942	0.979989	0.97		no	proteomics	J
DIPPA_26411.mRNA.1	0.864	Mitochondrial transit peptide	Mitochondrion	Mitochondrion	Mitochondrion	0.9335	0.814324	0.667	0.192	0.356071	0.5899		yes		C
DIPPA_00520.mRNA.1	0.864	Mitochondrial transit peptide	Mitochondrion	Mitochondrion	Mitochondrion	0.9347	0.703078	0.852	0.615	0.789233	0.9549	Mt	no	proteomics, literature	H	mitochondrial ATP-dependent HslUV protease ATP-binding subunit HslU
DIPPA_08757.mRNA.1	0.864	Mitochondrial transit peptide	Mitochondrion	Mitochondrion	Mitochondrion	0.87	0.811292	0.926	0.619	0.187574	0.8833		no		J
DIPPA_70238.mRNA.1	0.864	Mitochondrial transit peptide	Mitochondrion	Mitochondrion	Mitochondrion	0.9282	0.715994	0.852	0.985	0.570183	0.9917		no		J
DIPPA_18040.mRNA.1	0.864	Mitochondrial transit peptide	Mitochondrion	Mitochondrion	Mitochondrion	0.8686	0.880839	0.815	0.986	0.993062	0.9551		no		J
DIPPA_32725.mRNA.1	0.863	Mitochondrial transit peptide	Mitochondrion	Mitochondrion	Mitochondrion	0.9395	0.798815	0.667	0.977	0.380068	0.884	Mt	no	proteomics, literature	B	SDH7
DIPPA_23424.mRNA.1	0.863	Mitochondrial transit peptide	Mitochondrion	Mitochondrion	Mitochondrion	0.8788	0.887921	0.759	0.947	0.937965	0.5922	Mt	no	proteomics, literature	D	mitochondrial large subunit ribosome assembly factor OBG [mitochondrial GTP-binding protein/GTPase Obg/CgtA]
DIPPA_05029.mRNA.1	0.863	Mitochondrial transit peptide	Mitochondrion	Mitochondrion	Mitochondrion	0.9401	0.885265	0.519	0.236	0.033103	0.7208		no		J
DIPPA_05029.mRNA.2	0.863	Mitochondrial transit peptide	Mitochondrion	Mitochondrion	Mitochondrion	0.9401	0.885265	0.519	0.236	0.033103	0.7208		no
DIPPA_05029.mRNA.3	0.863	Mitochondrial transit peptide	Mitochondrion	Mitochondrion	Mitochondrion	0.9401	0.885265	0.519	0.236	0.033103	0.7208		no
DIPPA_05029.mRNA.4	0.863	Mitochondrial transit peptide	Mitochondrion	Mitochondrion	Mitochondrion	0.9401	0.885265	0.519	0.236	0.033103	0.7208		no
DIPPA_19206.mRNA.1	0.862	Mitochondrial transit peptide	Mitochondrion	Mitochondrion	Mitochondrion	0.89	0.934691	0.63	0.403	0.69973	0.1316		no		J
DIPPA_03679.mRNA.1	0.862	Mitochondrial transit peptide	Mitochondrion	Mitochondrion	Mitochondrion	0.8912	0.765213	0.907	0.832	0.684659	0.9257		no		J
DIPPA_02593.mRNA.1	0.862	Mitochondrial transit peptide	Mitochondrion	Mitochondrion	Mitochondrion	0.9037	0.789364	0.815	0.679	0.072184	0.9602		no		J
DIPPA_19996.mRNA.1	0.862	Mitochondrial transit peptide	Cytoplasm_Mitochondrion	Mitochondrion	Mitochondrion	0.82	0.92266	0.926	0.754	0.795921	0.6743		no		J
DIPPA_30489.mRNA.1	0.862	Mitochondrial transit peptide	Mitochondrion	Mitochondrion	Mitochondrion	0.905	0.919319	0.593	0.615	0.913956	0.9527		no
DIPPA_02010.mRNA.1	0.861	Mitochondrial transit peptide	Mitochondrion	Mitochondrion	Mitochondrion	0.8145	0.979302	0.852	0.964	0.758463	0.9976		yes		C
DIPPA_23286.mRNA.1	0.861	Mitochondrial transit peptide	Mitochondrion	Mitochondrion	Mitochondrion	0.8733	0.991718	0.593	0.056	0.62477	0.4697		no		C
DIPPA_23484.mRNA.1	0.861	Mitochondrial transit peptide	Mitochondrion	Mitochondrion	Mitochondrion	0.8499	0.84695	0.926	0.641	0.887346	0.9892		no	proteomics	G
DIPPA_15309.mRNA.1	0.861	Mitochondrial transit peptide	Mitochondrion	Mitochondrion	Mitochondrion	0.8527	0.950922	0.741	0.889	0.74874	0.6451	Mt	no	literature	G	branched-chain amino acid degradation 2-oxoisovalerate dehydrogenase β subunit
DIPPA_08352.mRNA.1	0.861	Mitochondrial transit peptide	Mitochondrion	Mitochondrion	Mitochondrion	0.9135	0.673949	0.963	0.218	0.010077	0.8957		no		J
DIPPA_35442.mRNA.1	0.86	Mitochondrial transit peptide	Mitochondrion	Mitochondrion	Mitochondrion	0.944	0.730733	0.741	0.901	0.864931	0.8971	Mt	no	proteomics, literature	A	fumarate hydratase (fumarase), class I, aerobic
DIPPA_70097.mRNA.1	0.86	Mitochondrial transit peptide	Mitochondrion	Mitochondrion	Mitochondrion	0.9253	0.797349	0.704	0.056	0.049722	0.21		yes		C
DIPPA_24189.mRNA.1	0.86	Mitochondrial transit peptide	Mitochondrion	Mitochondrion	Mitochondrion	0.8161	0.993617	0.815	0.953	0.701517	0.7129		no		G
DIPPA_09735.mRNA.1	0.86	Mitochondrial transit peptide	Mitochondrion	Mitochondrion	Mitochondrion	0.8396	0.868387	0.926	0.823	0.779778	0.9465	Mt	no	proteomics, literature	G	ubiquinone biosynthesis Coq3 (dihydroxyhexaprenylbenzoate O-methyltransferase; 3-demethylubiquinone-9 3-methyltransferase)
DIPPA_12149.mRNA.1	0.86	Mitochondrial transit peptide	Mitochondrion	Mitochondrion	Mitochondrion	0.8819	0.900867	0.704	0.978	0.941893	0.9303		no		H
DIPPA_24594.mRNA.1	0.86	Mitochondrial transit peptide	Mitochondrion	Mitochondrion	Mitochondrion	0.9395	0.753098	0.722	0.932	0.3896	0.7168		no		J
DIPPA_35527.mRNA.2	0.86	Mitochondrial transit peptide	Mitochondrion	Mitochondrion	Mitochondrion	0.7964	0.98406	0.907	0.988	0.90576	0.886		no		J
DIPPA_12149.mRNA.2	0.86	Mitochondrial transit peptide	Mitochondrion	Mitochondrion	Mitochondrion	0.8819	0.900867	0.704	0.978	0.941893	0.9303		no
DIPPA_08929.mRNA.1	0.859	Mitochondrial transit peptide	Mitochondrion	Mitochondrion	Mitochondrion	0.9514	0.728788	0.704	0.037	0.501467	0.5137		no	proteomics	B
DIPPA_32307.mRNA.1	0.859	Mitochondrial transit peptide	Mitochondrion	Mitochondrion	Mitochondrion	0.9514	0.728788	0.704	0.037	0.501467	0.5137		no		B
DIPPA_15355.mRNA.1	0.859	Mitochondrial transit peptide	Mitochondrion	Mitochondrion	Mitochondrion	0.9514	0.728788	0.704	0.037	0.501467	0.5137	Mt	no	literature	B	Complex V (CV) ATP synthase F1 complex assembly factor 2 (ATPAF2/Atp12)
DIPPA_21441.mRNA.1	0.859	Mitochondrial transit peptide	Mitochondrion	Mitochondrion	Mitochondrion	0.9041	0.834685	0.722	0.148	0.201214	0.3194		yes		C
DIPPA_27413.mRNA.1	0.859	Mitochondrial transit peptide	Mitochondrion	Mitochondrion	Mitochondrion	0.9439	0.613503	0.926	0.139	0.00093	0.3491		no		C
DIPPA_20326.mRNA.1	0.859	Mitochondrial transit peptide	Mitochondrion	Mitochondrion	Mitochondrion	0.913	0.668451	0.963	0.998	0.62148	0.9953	Mt	no	proteomics, literature	D	mitochondrial ribosomal protein L29 (bL29m)
DIPPA_32516.mRNA.1	0.859	Mitochondrial transit peptide	Mitochondrion	Mitochondrion	Mitochondrion	0.8662	0.99988	0.593	0.824	0.933432	0		no		D
DIPPA_12371.mRNA.1	0.859	Transmembrane domain|Mitochondrial transit peptide	Mitochondrion	Mitochondrion	Mitochondrion	0.8984	0.993121	0.481	0.001	0.010199	0.5227		no		F
DIPPA_11604.mRNA.1	0.859	Transmembrane domain|Mitochondrial transit peptide	Mitochondrion	Mitochondrion	Mitochondrion	0.8684	0.99423	0.593	0.026	0.199544	0.9217		no		F
DIPPA_04953.mRNA.1	0.859	Mitochondrial transit peptide	Mitochondrion	Mitochondrion	Mitochondrion	0.9233	0.70837	0.852	0.118	0.284777	0.7136		no		J
DIPPA_15248.mRNA.1	0.859	Transmembrane domain	Mitochondrion	Mitochondrion	Mitochondrion	0.928	0.99637	0.352	0.051	0.005216	0.3845		no		J
DIPPA_02938.mRNA.1	0.859	Mitochondrial transit peptide	Mitochondrion	Mitochondrion	Mitochondrion	0.8871	0.949427	0.593	0.513	0.671824	0.9838		no	proteomics	J
DIPPA_23370.mRNA.1	0.858	Mitochondrial transit peptide	Mitochondrion	Mitochondrion	Mitochondrion	0.8749	0.99683	0.556	0.947	0.778071	0.5759		no		B
DIPPA_25245.mRNA.1	0.858	Mitochondrial transit peptide	Mitochondrion	Mitochondrion	Mitochondrion	0.9467	0.705496	0.759	0.508	0.975621	0.7577		yes		C
DIPPA_03096.mRNA.1	0.858	Transmembrane domain	Mitochondrion	Mitochondrion	Mitochondrion	0.8196	0.997206	0.778	0.003	0.027209	0.365		no		F
DIPPA_17402.mRNA.1	0.858	Transmembrane domain	Mitochondrion	Mitochondrion	Mitochondrion	0.8196	0.997206	0.778	0.003	0.027209	0.365		no		F
DIPPA_58392.mRNA.1	0.858	Mitochondrial transit peptide	Mitochondrion	Mitochondrion	Mitochondrion	0.8042	0.970195	0.889	0.952	0.839359	0.976		no	proteomics	G
DIPPA_09501.mRNA.1	0.858	Mitochondrial transit peptide	Mitochondrion	Mitochondrion	Mitochondrion	0.8186	0.887619	0.963	0.979	0.949838	0.9663		no	proteomics	H
DIPPA_01915.mRNA.1	0.858	Mitochondrial transit peptide	Mitochondrion	Mitochondrion	Mitochondrion	0.8662	0.807822	0.907	0.892	0.905554	0.9885		no		I
DIPPA_03669.mRNA.1	0.858	Mitochondrial transit peptide	Mitochondrion	Mitochondrion	Mitochondrion	0.9023	0.887186	0.63	0.993	0.99803	0.9858		no		J
DIPPA_09296.mRNA.1	0.858	Mitochondrial transit peptide	Mitochondrion	Mitochondrion	Mitochondrion	0.9525	0.677895	0.778	0.093	0.874816	0.9692		no		J
DIPPA_07694.mRNA.1	0.857	Mitochondrial transit peptide	Mitochondrion	Mitochondrion	Mitochondrion	0.8525	0.9822	0.667	0.056	0.775838	0.5348		no		C
DIPPA_00749.mRNA.1	0.857	Mitochondrial transit peptide	Mitochondrion	Mitochondrion	Mitochondrion	0.9045	0.866413	0.648	0.278	0.287972	0.8209	Mt	no	proteomics	D	candidate mitochondrial small subunit ribosomal protein
DIPPA_05288.mRNA.1	0.857	Transmembrane domain	Mitochondrion	Mitochondrion	Mitochondrion	0.865	0.994634	0.593	0.109	0.030109	0.0572		no		F
DIPPA_05292.mRNA.1	0.857	Transmembrane domain	Mitochondrion	Mitochondrion	Mitochondrion	0.8646	0.995588	0.593	0.107	0.030167	0.0539		no		F
DIPPA_11409.mRNA.1	0.857	Mitochondrial transit peptide	Mitochondrion	Mitochondrion	Mitochondrion	0.8902	0.957372	0.556	0.999	0.998625	0.989		no	proteomics	G
DIPPA_13409.mRNA.2	0.857	Mitochondrial transit peptide	Mitochondrion	Mitochondrion	Mitochondrion	0.9088	0.948464	0.5	0.274	0.05871	0.8948		no		J
DIPPA_11696.mRNA.1	0.857	Transmembrane domain	Mitochondrion	Mitochondrion	Mitochondrion	0.8646	0.995588	0.593	0.107	0.030167	0.0539		no
DIPPA_02911.mRNA.1	0.856	Mitochondrial transit peptide	Mitochondrion	Mitochondrion	Mitochondrion	0.8559	0.826809	0.907	0.986	0.696878	0.8892	Mt	no	proteomics, literature	B	homolog of trypanosomatid-specific CI subunit NDUTB17
DIPPA_70088.mRNA.1	0.856	Mitochondrial transit peptide	Mitochondrion	Mitochondrion	Mitochondrion	0.9386	0.761943	0.685	0.982	0.764782	0.9053		no		C
DIPPA_14819.mRNA.1	0.856	Mitochondrial transit peptide	Mitochondrion	Mitochondrion	Mitochondrion	0.9143	0.675724	0.926	0.733	0.433644	0.9804	Mt	no	proteomics, literature	D	mitochondrial small ribosomal subunit assembly factor 39 (mt-SAF39)
DIPPA_35592.mRNA.1	0.856	Mitochondrial transit peptide	Mitochondrion	Mitochondrion	Mitochondrion	0.9268	0.831968	0.611	0.435	0.317348	0.7635	Mt	no	proteomics, literature	H	mitochondrial presequence translocase-assisted motor (PAM complex) Hsp70 (chaperone protein DnaK)
DIPPA_17285.mRNA.1	0.855	Mitochondrial transit peptide	Mitochondrion	Mitochondrion	Mitochondrion	0.9129	0.805896	0.704	0.188	0.02852	0.845	Mt	no	literature	B	Complex1_LYR family protein
DIPPA_16280.mRNA.1	0.855	Mitochondrial transit peptide	Mitochondrion	Mitochondrion	Mitochondrion	0.9132	0.740775	0.815	0.661	0.906539	0.9845	Mt	no	literature	D	mitochondrial large ribosomal subunit assembly factor 13 (mt-LAF13) [mitochondrial ribosome assembly GTP-binding protein/GTPase YlqF]
DIPPA_27702.mRNA.1	0.855	Mitochondrial transit peptide	Mitochondrion	Mitochondrion	Mitochondrion	0.883	0.788928	0.852	0.984	0.807438	0.968	Mt	no	proteomics	D	candidate mitochondrial small subunit ribosomal protein
DIPPA_21737.mRNA.1	0.855	Mitochondrial transit peptide	Mitochondrion	Mitochondrion	Mitochondrion	0.8451	0.990565	0.667	0.672	0.911837	0.545		no		D
DIPPA_12820.mRNA.1	0.855	Mitochondrial transit peptide	Mitochondrion	Mitochondrion	Mitochondrion	0.8654	0.855583	0.815	0.405	0.16968	0.8923		no		G
DIPPA_30067.mRNA.1	0.855	Mitochondrial transit peptide	Mitochondrion	Mitochondrion	Mitochondrion	0.9041	0.848974	0.667	0.725	0.64368	0.6686	Mt	no	literature	G	mitochondrial mitochondrial_apoptosis-inducing_factor_(AIF)
DIPPA_15703.mRNA.1	0.855	Mitochondrial transit peptide	Mitochondrion	Mitochondrion	Mitochondrion	0.8684	0.969714	0.611	0.998	0.976952	0.9988		no		J
TR82367__c10_g1_i1__m.16444	0.855	Mitochondrial transit peptide	Mitochondrion	Mitochondrion	Mitochondrion	0.9032	0.797986	0.759	0.128	0.249176	0.6956		no		J
DIPPA_18379.mRNA.1	0.855	Mitochondrial transit peptide	Mitochondrion	Mitochondrion	Plastid	0.9518	0.980932	0.259	0.071	0.14248	0.465		no		J
DIPPA_09646.mRNA.1	0.855	Mitochondrial transit peptide	Mitochondrion	Mitochondrion	Mitochondrion	0.9298	0.887199	0.5	0.871	0.421432	0.907		no		J
DIPPA_17285.mRNA.2	0.855	Mitochondrial transit peptide	Mitochondrion	Mitochondrion	Mitochondrion	0.9129	0.805896	0.704	0.188	0.02852	0.845		no
DIPPA_02450.mRNA.1	0.854	Mitochondrial transit peptide	Mitochondrion	Mitochondrion	Mitochondrion	0.9168	0.639458	0.963	0.403	0.25683	0.194		yes		C
DIPPA_00563.mRNA.1	0.854	Mitochondrial transit peptide	Mitochondrion	Mitochondrion	Mitochondrion	0.8967	0.874722	0.648	0.419	0.046195	0.967		no		C
DIPPA_23281.mRNA.1	0.854	Mitochondrial transit peptide	Mitochondrion	Mitochondrion	Mitochondrion	0.8638	0.985178	0.593	0.088	0.617517	0.4691		no	proteomics	C
DIPPA_05570.mRNA.1	0.854	Mitochondrial transit peptide	Mitochondrion	Mitochondrion	Mitochondrion	0.8165	0.944248	0.852	0.818	0.557569	0.9904		no	proteomics	I
DIPPA_12050.mRNA.1	0.854	Mitochondrial transit peptide	Mitochondrion	Mitochondrion	Mitochondrion	0.8599	0.84254	0.852	0.757	0.65091	0.886		no		J
DIPPA_33322.mRNA.1	0.854	Mitochondrial transit peptide	Mitochondrion	Mitochondrion	Mitochondrion	0.8584	0.934093	0.704	0.988	0.65609	0.9137		no		J
DIPPA_11802.mRNA.1	0.854	Mitochondrial transit peptide	Mitochondrion	Mitochondrion	Mitochondrion	0.8584	0.934093	0.704	0.988	0.65609	0.9137		no	proteomics	J
DIPPA_01520.mRNA.1	0.853	Mitochondrial transit peptide	Mitochondrion	Mitochondrion	Mitochondrion	0.8902	0.808544	0.778	0.041	0.009326	0.4466		yes		C
DIPPA_32001.mRNA.1	0.853	Mitochondrial transit peptide	Mitochondrion	Mitochondrion	Mitochondrion	0.9571	0.65791	0.759	0.281	0.488116	0.7749		no	proteomics	D
DIPPA_35615.mRNA.1	0.853	Mitochondrial transit peptide	Mitochondrion	Mitochondrion	Mitochondrion	0.8484	0.995859	0.63	0.057	0.103023	0.9925		no	proteomics	G
DIPPA_30902.mRNA.1	0.853	Mitochondrial transit peptide	Mitochondrion	Mitochondrion	Mitochondrion	0.8693	0.993776	0.556	0.963	0.80805	0.6087	Mt	no	literature	H	mitochondrial ATPase family gene 1 (AFG1) ATPase
DIPPA_14665.mRNA.1	0.853	Mitochondrial transit peptide	Mitochondrion	Mitochondrion	Mitochondrion	0.9366	0.685139	0.796	0.712	0.77932	0.8698		no	proteomics	H
DIPPA_02052.mRNA.1	0.853	Mitochondrial transit peptide	Mitochondrion	Mitochondrion	Mitochondrion	0.8413	0.982553	0.685	0.951	0.658596	0.9971		no		J
DIPPA_55978.mRNA.1	0.853	Mitochondrial transit peptide	Mitochondrion	Mitochondrion	Mitochondrion	0.9217	0.911602	0.481	0.7	0.884464	0.6463		no		J
DIPPA_04501.mRNA.1	0.853	Transmembrane domain|Mitochondrial transit peptide	Mitochondrion	Mitochondrion	Mitochondrion	0.938	0.825538	0.556	0.404	0.585009	0.6824		no		J
DIPPA_28751.mRNA.2	0.853	Mitochondrial transit peptide	Mitochondrion	Mitochondrion	Mitochondrion	0.9445	0.721916	0.704	0.798	0.345736	0.8872		no
DIPPA_31191.mRNA.3	0.853	Mitochondrial transit peptide	Mitochondrion	Mitochondrion	Mitochondrion	0.9445	0.721916	0.704	0.798	0.345736	0.8872	Mt	no	proteomics, literature		mitochondrial DEAD-box ATP-dependent RNA helicase (possible mitochondrial large ribosomal subunit assembly factor (mt-LAF))
DIPPA_25521.mRNA.1	0.852	Transmembrane domain|Mitochondrial transit peptide	Mitochondrion	Mitochondrion	Mitochondrion	0.9054	0.825512	0.685	0.206	0.031801	0.9829	Mt	no	proteomics	B	Diplonema-specific CI subunit NDUP10
DIPPA_20509.mRNA.1	0.852	Mitochondrial transit peptide	Mitochondrion	Mitochondrion	Mitochondrion	0.9414	0.860783	0.481	0.226	0.373844	0.4807	Mt	no	proteomics, literature	B	Complex I (CI) NADH:ubiquinone oxidoreductase subunit B22/NI2M/NDUFB9
DIPPA_12075.mRNA.1	0.852	NA	Mitochondrion	Mitochondrion	Mitochondrion	0.9441	0.743954	0.667	0.063	0.058662	0.1048		no	proteomics	B
DIPPA_03539.mRNA.1	0.852	Mitochondrial transit peptide	Mitochondrion	Mitochondrion	Mitochondrion	0.9065	0.666166	0.944	0.943	0.69026	0.8269	Mt	no	proteomics, literature	D	mitochondrial large subunit ribosomal assembly factor 2 (mt-LAF2) ] [DEAD-box ATP-dependent RNA helicase]
DIPPA_01753.mRNA.1	0.852	Mitochondrial transit peptide	Mitochondrion	Mitochondrion	Mitochondrion	0.854	0.89205	0.778	0.539	0.571674	0.9669		no		H
DIPPA_18762.mRNA.1	0.852	Transmembrane domain|Mitochondrial transit peptide	Mitochondrion	Mitochondrion	Mitochondrion	0.906	0.854748	0.63	0.043	0.05147	0.1684		no		J
DIPPA_26439.mRNA.1	0.852	Mitochondrial transit peptide	Mitochondrion	Mitochondrion	Mitochondrion	0.863	0.956964	0.63	0.679	0.50079	0.4862		no		J
DIPPA_06321.mRNA.1	0.851	Mitochondrial transit peptide	Mitochondrion	Mitochondrion	Mitochondrion	0.9487	0.638162	0.815	0.065	0.062139	0.8034		no		B
DIPPA_12430.mRNA.1	0.851	Mitochondrial transit peptide	Mitochondrion	Mitochondrion	Mitochondrion	0.9107	0.80868	0.685	0.56	0.12172	0.7731	Mt	no	proteomics, literature	D	mitochondrial ribosomal protein L4 (uL4m)
DIPPA_19549.mRNA.1	0.851	Mitochondrial transit peptide	Mitochondrion	Mitochondrion	Mitochondrion	0.8308	0.921086	0.815	0.804	0.958127	0.9761	Mt	no	proteomics	D	mitochondrial Hydrolase_6 domain-comtaining protein (candidate mitochondrial large subunit ribosomal protein)
DIPPA_12143.mRNA.1	0.851	Mitochondrial transit peptide	Mitochondrion	Mitochondrion	Mitochondrion	0.8728	0.966071	0.574	0.997	0.995322	0.8514		no		H
DIPPA_28194.mRNA.1	0.851	Mitochondrial transit peptide	Mitochondrion	Mitochondrion	Mitochondrion	0.8666	0.922971	0.667	0.976	0.779105	0.9916		no		J
DIPPA_12143.mRNA.2	0.851	Mitochondrial transit peptide	Mitochondrion	Mitochondrion	Mitochondrion	0.8728	0.966071	0.574	0.997	0.995322	0.8514		no
DIPPA_22523.mRNA.1	0.85	Mitochondrial transit peptide	Mitochondrion	Mitochondrion	Mitochondrion	0.9161	0.689729	0.852	0.954	0.865139	0.8248		no		B
DIPPA_32464.mRNA.1	0.85	Mitochondrial transit peptide	Mitochondrion	Mitochondrion	Mitochondrion	0.9274	0.663397	0.852	0.947	0.324207	0.807	Mt	no	proteomics	D	mitochondrial small ribosomal subunit pull down-specific protein
DIPPA_26639.mRNA.1	0.85	Mitochondrial transit peptide	Mitochondrion	Mitochondrion	Mitochondrion	0.9124	0.720663	0.815	0.992	0.775176	0.998		no		J
DIPPA_33588.mRNA.1	0.85	Mitochondrial transit peptide	Mitochondrion	Mitochondrion	Mitochondrion	0.8983	0.821027	0.704	0.272	0.260325	0.9655		no	proteomics	J
DIPPA_51156.mRNA.1	0.849	Mitochondrial transit peptide	Mitochondrion	Mitochondrion	Mitochondrion	0.941	0.558827	0.963	0.731	0.480494	0.9864	Mt	no	literature	D	mitochondrial ribosome assembly GTP-binding protein/GTPase YihA/EngB
DIPPA_18967.mRNA.1	0.849	Transmembrane domain|Mitochondrial transit peptide	Mitochondrion	Mitochondrion	Mitochondrion	0.8861	0.980463	0.481	0.001	0.034594	0.3226		no	proteomics	F
DIPPA_00717.mRNA.1	0.849	Mitochondrial transit peptide	Mitochondrion	Mitochondrion	Mitochondrion	0.8771	0.878449	0.685	0.997	0.820393	0.9944		no	proteomics	G
DIPPA_70342.mRNA.1	0.849	Mitochondrial transit peptide	Mitochondrion	Mitochondrion	Mitochondrion	0.8742	0.999691	0.5	0.899	0.393427	0.7352		no		J
DIPPA_07886.mRNA.1	0.849	Mitochondrial transit peptide	Mitochondrion	Mitochondrion	Mitochondrion	0.9058	0.865104	0.593	0.71	0.148117	0.9872		no		J
DIPPA_14400.mRNA.1	0.848	Mitochondrial transit peptide	Mitochondrion	Mitochondrion	Mitochondrion	0.9282	0.721208	0.741	0.146	0.647196	0.5477	Mt	no	proteomics, literature	A	succinyl-CoA synthetase alpha subunit (Sdh1/SdhA)
DIPPA_22841.mRNA.1	0.848	Mitochondrial transit peptide	Mitochondrion	Mitochondrion	Mitochondrion	0.9012	0.839754	0.648	0.026	0.011026	0.3469	Mt	no	proteomics, literature	B	Complex IV (CIV) cytochrome c:O2 oxidoreductase subunit 4 (Cox4)
DIPPA_31645.mRNA.1	0.848	Mitochondrial transit peptide	Mitochondrion	Mitochondrion	Mitochondrion	0.9522	0.852519	0.426	0.007	0.035963	0.2152	Mt	no	proteomics, literature	D	mitochondrial ribosomal protein L28 (bL28m)
DIPPA_05158.mRNA.1	0.848	Transmembrane domain|Mitochondrial transit peptide	Mitochondrion	Mitochondrion	Mitochondrion	0.7575	0.975767	1	0.606	0.011408	0.9416		no		F
DIPPA_27167.mRNA.1	0.848	Mitochondrial transit peptide	Mitochondrion	Mitochondrion	Mitochondrion	0.9005	0.709265	0.87	0.992	0.990262	0.8295		no		G
DIPPA_30028.mRNA.1	0.848	Mitochondrial transit peptide	Mitochondrion	Mitochondrion	Mitochondrion	0.9005	0.709265	0.87	0.992	0.990262	0.8295		no		G
DIPPA_27285.mRNA.1	0.848	Mitochondrial transit peptide	Mitochondrion	Mitochondrion	Mitochondrion	0.8953	0.797025	0.741	0.652	0.981297	0.9604	Mt	no	proteomics, literature	H	mitochondrial ATP-dependent Clp protease ATP-binding subunit ClpB
DIPPA_10216.mRNA.1	0.848	Mitochondrial transit peptide	Mitochondrion	Mitochondrion	Mitochondrion	0.8855	0.979869	0.481	0.985	0.983923	0.9774		no		J
DIPPA_09327.mRNA.1	0.848	Mitochondrial transit peptide	Mitochondrion	Mitochondrion	Mitochondrion	0.829	0.867516	0.889	0.957	0.7896	0.7169		no		J
DIPPA_35043.mRNA.1	0.847	Mitochondrial transit peptide	Mitochondrion	Mitochondrion	Mitochondrion	0.9081	0.697483	0.852	0.981	0.538235	0.9921		no		A
DIPPA_14792.mRNA.1	0.847	Mitochondrial transit peptide	Mitochondrion	Mitochondrion	Mitochondrion	0.9295	0.723829	0.722	0.666	0.132415	0.747	Mt	no	proteomics, literature	D	mitochondrial tRNA import protein
DIPPA_24852.mRNA.1	0.847	Mitochondrial transit peptide	Mitochondrion_Plastid	Mitochondrion	Mitochondrion	0.763	0.955737	1	0.122	0.854139	0.9527		no		G
DIPPA_02971.mRNA.1	0.847	Mitochondrial transit peptide	Mitochondrion	Mitochondrion	Mitochondrion	0.9077	0.709165	0.833	0.821	0.932001	0.9665		no		I
DIPPA_07080.mRNA.1	0.846	Mitochondrial transit peptide	Mitochondrion	Mitochondrion	Mitochondrion	0.8409	0.99867	0.611	0.055	0.557665	0.8814	Mt	no	proteomics, literature	D	mitochondrial ribosomal protein L54 (mL54)
DIPPA_04960.mRNA.1	0.846	Mitochondrial transit peptide	Mitochondrion	Mitochondrion	Mitochondrion	0.8863	0.769064	0.815	0.995	0.865563	0.9567	Mt	no	proteomics, literature	G	iron-sulfur cluster biosynthesis Nfs1 (IscS) (cysteine desulfurase)
DIPPA_05902.mRNA.1	0.846	Mitochondrial transit peptide	Mitochondrion	Mitochondrion	Mitochondrion	0.9002	0.824191	0.667	0.647	0.202765	0.8334		no	proteomics	G
DIPPA_06410.mRNA.1	0.846	Mitochondrial transit peptide	Mitochondrion	Mitochondrion	Mitochondrion	0.7597	0.960698	1	0.729	0.729257	0.967		no		G
DIPPA_01571.mRNA.1	0.846	Mitochondrial transit peptide	Mitochondrion	Mitochondrion	Mitochondrion	0.9046	0.858658	0.593	0.001	0.093151	0.1939		no		J
DIPPA_31805.mRNA.1	0.846	NA	Mitochondrion	Mitochondrion	Mitochondrion	0.8545	0.999881	0.556	0.99	0.947773	0.9524		no		J
DIPPA_04488.mRNA.1	0.845	Mitochondrial transit peptide	Mitochondrion	Mitochondrion	Mitochondrion	0.9029	0.692209	0.87	0.74	0.503842	0.9715	Mt	no	proteomics	D	candidate mitochondrial large subunit ribosomal protein
DIPPA_05319.mRNA.1	0.845	Mitochondrial transit peptide	Mitochondrion	Mitochondrion	Mitochondrion	0.8773	0.963998	0.519	0.313	0.041322	0.85	Mt	no	proteomics, literature	D	mitochondrial small ribosomal subunit assembly factor 31 (mt-SAF31)
DIPPA_15225.mRNA.1	0.845	Mitochondrial transit peptide	Mitochondrion	Mitochondrion	Mitochondrion	0.8717	0.998029	0.481	0.975	0.991087	0.875	Mt	no	proteomics, literature	D	mitochondrial translation elongation factor G1 (EF-G1)
DIPPA_32739.mRNA.1	0.845	Mitochondrial transit peptide	Mitochondrion	Mitochondrion	Mitochondrion	0.9108	0.871505	0.537	0.893	0.939867	0.7522		no	proteomics	G
DIPPA_04457.mRNA.1	0.845	Mitochondrial transit peptide	Mitochondrion	Mitochondrion	Mitochondrion	0.9083	0.732733	0.778	0.651	0.46456	0.8169		no		G
DIPPA_17086.mRNA.1	0.845	Mitochondrial transit peptide	Mitochondrion	Mitochondrion	Mitochondrion	0.9185	0.719409	0.759	0.075	0.352318	0.8787		no	proteomics	G
DIPPA_23044.mRNA.1	0.844	Mitochondrial transit peptide	Mitochondrion	Mitochondrion	Mitochondrion	0.9754	0.701927	0.556	0.663	0.93701	0.9182	Mt	no	proteomics, literature	B	Complex I (CI) NADH:ubiquinone oxidoreductase subunit SDAP/ACPM/NDUFAB1 (acyl carrier protein)
DIPPA_09156.mRNA.1	0.844	Transmembrane domain|Mitochondrial transit peptide	Mitochondrion	Mitochondrion	Secreted	0.8898	0.996381	0.407	0.002	0.011088	0.8635		no	proteomics	F
DIPPA_18021.mRNA.1	0.844	Transmembrane domain	Mitochondrion	Mitochondrion	Mitochondrion	0.9001	0.992619	0.37	0.002	0.00203	0.3656		no	proteomics	F
DIPPA_21943.mRNA.1	0.844	Mitochondrial transit peptide	Mitochondrion	Mitochondrion	Mitochondrion	0.806	0.907553	0.889	0.944	0.989085	0.9337		no		G
DIPPA_28708.mRNA.1	0.844	Mitochondrial transit peptide	Mitochondrion	Mitochondrion	Mitochondrion	0.8059	0.998577	0.741	0.16	0.063032	0.6337		no		J
DIPPA_20380.mRNA.1	0.844	Mitochondrial transit peptide	Mitochondrion	Mitochondrion	Mitochondrion	0.9289	0.790333	0.593	0.917	0.562172	0.5919		no		J
DIPPA_07391.mRNA.1	0.844	Mitochondrial transit peptide	Mitochondrion	Mitochondrion	Mitochondrion	0.8059	0.998577	0.741	0.16	0.063032	0.6337		no		J
DIPPA_23704.mRNA.1	0.843	Mitochondrial transit peptide	Mitochondrion	Mitochondrion	Mitochondrion	0.9852	0.618832	0.648	0.012	0.004862	0.3003	Mt	no	proteomics, literature	D	mitochondrial ribosomal protein S18 (bS18m)
DIPPA_07420.mRNA.1	0.842	Mitochondrial transit peptide	Mitochondrion	Mitochondrion	Mitochondrion	0.8395	0.840851	0.852	0.645	0.056813	0.7919		no		H
DIPPA_19932.mRNA.1	0.842	Mitochondrial transit peptide	Mitochondrion	Mitochondrion	Mitochondrion	0.8395	0.840851	0.852	0.645	0.056813	0.7919		no		H
DIPPA_05836.mRNA.1	0.842	Mitochondrial transit peptide	Mitochondrion	Mitochondrion	Mitochondrion	0.9006	0.696625	0.852	0.83	0.182303	0.9466		no		J
TR35231__c0_g1_i1__m.4306	0.842	Mitochondrial transit peptide	Mitochondrion	Mitochondrion	Mitochondrion	0.9491	0.667757	0.704	0.85	0.932435	0.9868		no		J
DIPPA_08570.mRNA.1	0.841	Mitochondrial transit peptide	Mitochondrion	Mitochondrion	Mitochondrion	0.9533	0.697356	0.63	0.159	0.686081	0.6897	Mt	no	literature	G	iron-sulfur cluster biosynthesis Yah1 (ferredoxin)
DIPPA_10293.mRNA.1	0.841	NA	Mitochondrion_Plastid	Mitochondrion	Mitochondrion	0.7942	0.992748	0.778	0.606	0.377223	0.9783		no		J
DIPPA_26890.mRNA.1	0.841	Mitochondrial transit peptide	Mitochondrion	Mitochondrion	Mitochondrion	0.8952	0.782616	0.722	0.561	0.490993	0.9608		no		J
DIPPA_18657.mRNA.1	0.841	Mitochondrial transit peptide	Mitochondrion	Mitochondrion	Mitochondrion	0.8653	0.709233	0.963	0.668	0.771522	0.8543		no		J
DIPPA_30170.mRNA.1	0.84	Mitochondrial transit peptide	Mitochondrion	Mitochondrion	Nucleus	0.9674	0.870699	0.278	0.002	0.077543	0.451	Mt	no	literature	B	Complex I (CI) assembly protein B17.2L/NDUFAF2/mimitin
DIPPA_34125.mRNA.2	0.84	Transmembrane domain|Mitochondrial transit peptide	Mitochondrion	Mitochondrion	Mitochondrion	0.8648	0.907535	0.63	0.004	0.162697	0.1176		no		F
DIPPA_26478.mRNA.1	0.84	Mitochondrial transit peptide	Mitochondrion	Mitochondrion	Mitochondrion	0.7789	0.98119	0.852	0.987	0.998818	0.817		no		G
DIPPA_21889.mRNA.1	0.84	Mitochondrial transit peptide	Mitochondrion	Mitochondrion	Mitochondrion	0.8715	0.83518	0.722	0.995	0.948348	0.9696	Mt	no	proteomics, literature	H	mitochondrial Hsp75 (Hsp90 family protein)
DIPPA_06968.mRNA.1	0.84	NA	Mitochondrion	Mitochondrion	Mitochondrion	0.7426	0.998628	0.963	0.973	0.872011	0.7023		no		J
DIPPA_26478.mRNA.2	0.84	Mitochondrial transit peptide	Mitochondrion	Mitochondrion	Mitochondrion	0.7789	0.98119	0.852	0.987	0.998818	0.817		no
DIPPA_10453.mRNA.1	0.839	Mitochondrial transit peptide	Mitochondrion	Mitochondrion	Mitochondrion	0.8256	0.998524	0.63	0.45	0.593847	0.4794		no	proteomics	G
DIPPA_19473.mRNA.1	0.839	Mitochondrial transit peptide	Mitochondrion	Mitochondrion	Mitochondrion	0.8385	0.87803	0.778	0.048	0.048879	0.8836		no	proteomics	G
DIPPA_23707.mRNA.1	0.839	Mitochondrial transit peptide	Mitochondrion	Mitochondrion	Mitochondrion	0.8614	0.866953	0.704	0.616	0.677616	0.6881		no		G
TR113337__c0_g1_i1__m.25946	0.839	Mitochondrial transit peptide	Mitochondrion	Mitochondrion	Mitochondrion	0.8619	0.998335	0.481	0.682	0.028898	0.9971		no		J
DIPPA_70256.mRNA.1	0.839	Mitochondrial transit peptide	Mitochondrion	Mitochondrion	Mitochondrion	0.9067	0.823374	0.593	0.408	0.276101	0.7478		no		J
DIPPA_24422.mRNA.1	0.839	Mitochondrial transit peptide	Mitochondrion	Mitochondrion	Mitochondrion	0.8847	0.720386	0.852	0.522	0.150446	0.8259		no	proteomics
DIPPA_25331.mRNA.1	0.838	Mitochondrial transit peptide	Mitochondrion	Mitochondrion	Mitochondrion	0.8793	0.999175	0.407	0.911	0.607696	0.7365	Mt	no	proteomics, literature	B	Complex I (CI) NADH:ubiquinone oxidoreductase subunit ESSS/NESM/NDUFB11
DIPPA_27866.mRNA.1	0.838	Mitochondrial transit peptide	Mitochondrion	Mitochondrion	Mitochondrion	0.922	0.760585	0.63	0.994	0.951256	0.9941	Mt	no	proteomics, literature	F	mitochondrial DUF607 domain-containing protein (calcium uniporter MCU)
DIPPA_16172.mRNA.1	0.838	Mitochondrial transit peptide	Cytoplasm_Mitochondrion	Mitochondrion	Mitochondrion	0.8369	0.875838	0.778	0.576	0.001793	0.78		no		G
DIPPA_70202.mRNA.1	0.838	Mitochondrial transit peptide	Mitochondrion	Mitochondrion	Mitochondrion	0.8469	0.873311	0.741	0.58	0.56561	0.9676	Mt	no	proteomics, literature	H	mitochondrial Hsp60 (chaperonin GroEL)
DIPPA_15620.mRNA.1	0.838	Mitochondrial transit peptide	Mitochondrion	Mitochondrion	Mitochondrion	0.8768	0.913633	0.556	0.994	0.923764	0.9901		no		J
DIPPA_03971.mRNA.1	0.837	Mitochondrial transit peptide	Mitochondrion	Mitochondrion	Mitochondrion	0.9392	0.551063	0.907	0.992	0.900254	0.9968		no		D
DIPPA_02338.mRNA.1	0.837	Mitochondrial transit peptide	Mitochondrion	Mitochondrion	Nucleus	0.979	0.887997	0.185	0.087	0.016553	0.4906	Mt	no	proteomics, literature	D	mitochondrial ribosomal protein S8 (uS8m)
DIPPA_03325.mRNA.1	0.837	Mitochondrial transit peptide	Mitochondrion	Mitochondrion	Cytoplasm	0.9173	0.970581	0.296	0.166	0.412068	0.1417		no		G
DIPPA_31588.mRNA.1	0.837	Mitochondrial transit peptide	Mitochondrion	Mitochondrion	Cytoplasm	0.9173	0.970581	0.296	0.166	0.412068	0.1417		no	proteomics	G
DIPPA_24059.mRNA.1	0.837	Mitochondrial transit peptide	Mitochondrion	Mitochondrion	Mitochondrion	0.8452	0.830063	0.815	0.191	0.471478	0.9706		no		G
DIPPA_11900.mRNA.1	0.837	Mitochondrial transit peptide	Mitochondrion	Mitochondrion	Mitochondrion	0.924	0.642766	0.815	0.98	0.380549	0.9794		no		J
DIPPA_34270.mRNA.1	0.837	Transmembrane domain|Mitochondrial transit peptide	Mitochondrion	Mitochondrion	Mitochondrion	0.9184	0.900529	0.407	0.567	0.77069	0.4145		no		J
DIPPA_20793.mRNA.1	0.837	Mitochondrial transit peptide	Mitochondrion	Mitochondrion	Mitochondrion	0.8583	0.999331	0.481	0.978	0.992612	0.8254		no	proteomics	J
DIPPA_31725.mRNA.1	0.836	Mitochondrial transit peptide	Mitochondrion	Mitochondrion	Mitochondrion	0.8143	0.954685	0.722	0.999	0.827167	0.9948		no	proteomics	A
DIPPA_18758.mRNA.1	0.836	Mitochondrial transit peptide	Mitochondrion	Mitochondrion	Mitochondrion	0.9302	0.711943	0.667	0.575	0.739378	0.7087		yes		C
DIPPA_29337.mRNA.1	0.836	Mitochondrial transit peptide	Mitochondrion	Mitochondrion	Mitochondrion	0.923	0.594807	0.889	0.79	0.67118	0.9194	Mt	no	proteomics	D	mitochondrial pentatricopeptide repeat (PPR) protein (small ribosomal subunit pull down-specific protein)
DIPPA_29279.mRNA.1	0.836	Mitochondrial transit peptide	Mitochondrion	Mitochondrion	Mitochondrion	0.945	0.520141	0.926	0.977	0.840165	0.9381	Mt	no	proteomics	D	candidate mitochondrial large subunit ribosomal protein
TR71342__c0_g3_i1__m.12736	0.836	Mitochondrial transit peptide	Mitochondrion	Mitochondrion	Mitochondrion	0.8505	0.878514	0.704	0.198	0.299834	0.7233		no		J
DIPPA_02770.mRNA.1	0.835	Mitochondrial transit peptide	Mitochondrion	Mitochondrion	Mitochondrion	0.9313	0.749514	0.593	0.958	0.530749	0.9575		yes		C
DIPPA_01987.mRNA.1	0.835	Mitochondrial transit peptide	Mitochondrion	Mitochondrion	Mitochondrion	0.9672	0.675755	0.574	0.207	0.393732	0.9434	Mt	no	proteomics, literature	D	mitochondrial ribosomal protein S5 (uS5m)
DIPPA_13970.mRNA.1	0.835	Mitochondrial transit peptide	Mitochondrion	Mitochondrion	Mitochondrion	0.9375	0.777359	0.519	0.041	0.282062	0.893		no		D
DIPPA_34983.mRNA.1	0.835	Mitochondrial transit peptide	Mitochondrion	Mitochondrion	Plastid	0.9212	0.994073	0.222	0.971	0.967737	0.9812	Mt	no	proteomics, literature	F	mitochondrial OXA complex Oxa1 subunit (core chaperone)
DIPPA_04042.mRNA.1	0.835	Mitochondrial transit peptide	Mitochondrion	Mitochondrion	Mitochondrion	0.9446	0.640718	0.722	0.379	0.197676	0.945		no		J
DIPPA_17087.mRNA.1	0.834	Mitochondrial transit peptide	Mitochondrion	Mitochondrion	Mitochondrion	0.9209	0.605212	0.87	0.842	0.432681	0.9852	Mt	no	proteomics	D	candidate mitochondrial small subunit ribosomal protein
DIPPA_56682.mRNA.1	0.834	Mitochondrial transit peptide	Mitochondrion	Mitochondrion	Mitochondrion	0.9305	0.815187	0.481	0.346	0.040891	0.9461	Mt	no	proteomics, literature	D	mitochondrial small ribosomal subunit assembly factor 9 (mt-SAF9)
DIPPA_01612.mRNA.1	0.834	Mitochondrial transit peptide	Mitochondrion	Mitochondrion	Mitochondrion	0.9522	0.67294	0.63	0.021	0.126031	0.6634		no		D
DIPPA_35024.mRNA.1	0.834	Mitochondrial transit peptide	Mitochondrion	Mitochondrion	Mitochondrion	0.9522	0.67294	0.63	0.021	0.126031	0.6634	Mt	no	proteomics, literature	D	mitochondrial ribosomal protein S35 (mS35)
DIPPA_14272.mRNA.2	0.834	Mitochondrial transit peptide	Mitochondrion	Mitochondrion	Mitochondrion	0.8766	0.864376	0.611	0.908	0.931235	0.8259		no		G
DIPPA_16300.mRNA.1	0.834	Mitochondrial transit peptide	Mitochondrion	Mitochondrion	Mitochondrion	0.8686	0.86346	0.648	0.134	0.050521	0.7573		no		J
DIPPA_21131.mRNA.1	0.834	Mitochondrial transit peptide	Mitochondrion	Mitochondrion	Mitochondrion	0.9359	0.866351	0.37	0.97	0.872378	0.9746		no	proteomics	J
DIPPA_01289.mRNA.1	0.833	Mitochondrial transit peptide	Mitochondrion	Mitochondrion	Mitochondrion	0.8518	0.99766	0.481	0.997	0.882456	0.9971	Mt	no	proteomics, literature	F	mitochondrial LETM1 and EF-hand domain-containing protein (ribosome receptor Mdm38)
DIPPA_31673.mRNA.1	0.833	Mitochondrial transit peptide	Mitochondrion	Mitochondrion	Mitochondrion	0.9342	0.866079	0.37	0.944	0.400163	0.9445	Mt	no	proteomics, literature	G	branched-chain amino acid degradation methylcrotonyl-CoA carboxylase β subunit
DIPPA_31010.mRNA.1	0.833	Transmembrane domain|Mitochondrial transit peptide	Mitochondrion	Mitochondrion	Mitochondrion	0.8745	0.809859	0.704	0.172	0.161907	0.6613		no	proteomics	J
DIPPA_34800.mRNA.1	0.833	Transmembrane domain|Mitochondrial transit peptide	Mitochondrion	Mitochondrion	Mitochondrion	0.8745	0.809859	0.704	0.172	0.165985	0.6613		no		J
DIPPA_14107.mRNA.1	0.833	Mitochondrial transit peptide	Mitochondrion	Mitochondrion	Mitochondrion	0.8952	0.670669	0.852	0.994	0.585974	0.9903		no		J
DIPPA_31673.mRNA.2	0.833	Mitochondrial transit peptide	Mitochondrion	Mitochondrion	Mitochondrion	0.9342	0.866079	0.37	0.944	0.400163	0.9445		no
DIPPA_07087.mRNA.1	0.832	Mitochondrial transit peptide	Mitochondrion	Mitochondrion	Mitochondrion	0.9265	0.748161	0.593	0.519	0.080261	0.9808		no		A
DIPPA_21168.mRNA.1	0.832	Mitochondrial transit peptide	Mitochondrion	Mitochondrion	Mitochondrion	0.9487	0.694991	0.593	0.036	0.013663	0.425		no		D
DIPPA_00062.mRNA.1	0.832	Mitochondrial transit peptide	Mitochondrion	Mitochondrion	Mitochondrion	0.8715	0.993004	0.407	0.001	8.6e-05	0.1873		no	proteomics	F
DIPPA_08251.mRNA.1	0.832	Mitochondrial transit peptide	Mitochondrion	Mitochondrion	Mitochondrion	0.8434	0.749931	0.926	0.951	0.631123	0.9833		no		G
DIPPA_01526.mRNA.1	0.832	Mitochondrial transit peptide	Mitochondrion	Mitochondrion	Mitochondrion	0.8603	0.950735	0.519	0.468	0.03127	0.7464		no	proteomics	G
DIPPA_56409.mRNA.1	0.832	Mitochondrial transit peptide	Mitochondrion	Mitochondrion	Mitochondrion	0.8237	0.949551	0.667	0.98	0.875019	0.9885		no	proteomics	G
DIPPA_21416.mRNA.1	0.832	Mitochondrial transit peptide	Mitochondrion	Mitochondrion	Mitochondrion	0.8441	0.891336	0.685	0.774	0.067813	0.9725		no		J
DIPPA_27402.mRNA.1	0.832	Mitochondrial transit peptide	Mitochondrion	Mitochondrion	Mitochondrion	0.8766	0.822147	0.667	0.506	0.495771	0.0458		no		J
DIPPA_06860.mRNA.1	0.832	Mitochondrial transit peptide	Mitochondrion	Mitochondrion	Mitochondrion	0.965	0.410006	1	0.982	0.508975	0.9744		no		J
DIPPA_15903.mRNA.1	0.831	Mitochondrial transit peptide	Mitochondrion	Mitochondrion	Mitochondrion	0.8587	0.864258	0.667	0.397	0.472216	0.4489	Mt	no	proteomics, literature	B	homolog of trypanosomatid-specific CI subunit NDUTB8
DIPPA_08248.mRNA.1	0.831	Mitochondrial transit peptide	Mitochondrion	Mitochondrion	Mitochondrion	0.8713	0.987049	0.407	0.002	0.003813	0.042		no		F
DIPPA_23707.mRNA.2	0.831	Mitochondrial transit peptide	Mitochondrion	Mitochondrion	Mitochondrion	0.8303	0.885177	0.741	0.601	0.677616	0.7961		no		G
DIPPA_16486.mRNA.1	0.83	Mitochondrial transit peptide	Mitochondrion	Mitochondrion	Mitochondrion	0.9688	0.484238	0.852	0.575	0.014898	0.946		yes		C
DIPPA_35610.mRNA.1	0.83	Mitochondrial transit peptide	Mitochondrion	Mitochondrion	Mitochondrion	0.8478	0.908855	0.63	0.002	6.4e-05	0.2015		no	proteomics	F
DIPPA_15720.mRNA.1	0.83	Mitochondrial transit peptide	Mitochondrion	Mitochondrion	Mitochondrion	0.8693	0.810569	0.704	0.657	0.591422	0.9723		no		I
DIPPA_19297.mRNA.1	0.83	Transmembrane domain|Mitochondrial transit peptide	Mitochondrion	Mitochondrion	Mitochondrion	0.8716	0.752421	0.796	0.258	0.077546	0.8683		no		J
DIPPA_03497.mRNA.1	0.83	Mitochondrial transit peptide	Mitochondrion	Mitochondrion	Mitochondrion	0.8881	0.878891	0.519	0.983	0.625073	0.9215		no		J
DIPPA_08761.mRNA.1	0.83	Mitochondrial transit peptide	Mitochondrion	Mitochondrion	Mitochondrion	0.8656	0.976331	0.444	0.905	0.861748	0.9418		no	proteomics	J
DIPPA_12746.mRNA.1	0.83	Mitochondrial transit peptide	Mitochondrion	Mitochondrion	Mitochondrion	0.878	0.733992	0.796	0.927	0.401171	0.9788		no		J
DIPPA_03827.mRNA.1	0.829	Mitochondrial transit peptide	Mitochondrion	Mitochondrion	Mitochondrion	0.889	0.716525	0.778	0.022	0.229455	0.3452		yes		C
DIPPA_26506.mRNA.1	0.829	Mitochondrial transit peptide	Mitochondrion	Mitochondrion	Mitochondrion	0.889	0.716525	0.778	0.022	0.229455	0.3452		yes		C
DIPPA_26736.mRNA.1	0.829	Mitochondrial transit peptide	Mitochondrion	Mitochondrion	Mitochondrion	0.889	0.716525	0.778	0.022	0.229455	0.3452		yes		C
DIPPA_34623.mRNA.1	0.829	Mitochondrial transit peptide	Mitochondrion	Mitochondrion	Mitochondrion	0.889	0.716525	0.778	0.022	0.229455	0.3452		yes		C
DIPPA_19572.mRNA.1	0.829	Mitochondrial transit peptide	Mitochondrion	Mitochondrion	Nucleus	0.9394	0.896244	0.278	0.53	0.069869	0.9601	Mt	yes	proteomics, literature	D	mitochondrial ribosomal protein L75 (mL75)
DIPPA_19364.mRNA.1	0.829	Mitochondrial transit peptide	Mitochondrion	Mitochondrion	Nucleus	0.9454	0.869633	0.296	0.101	0.00794	0.4269	Mt	no	proteomics, literature	D	mitochondrial ribosomal protein L43 (mL43)
DIPPA_12485.mRNA.1	0.829	Mitochondrial transit peptide	Mitochondrion	Mitochondrion	Nucleus	0.9394	0.896244	0.278	0.53	0.069869	0.9601		yes	proteomics	D
DIPPA_34251.mRNA.1	0.829	Transmembrane domain	Mitochondrion	Mitochondrion	Mitochondrion	0.7981	0.999873	0.667	0.146	0.176178	0.1615		no		F
DIPPA_22116.mRNA.1	0.829	Transmembrane domain	Mitochondrion	Mitochondrion	Mitochondrion	0.8488	0.966501	0.519	0.049	0.03214	0.0761		no		F
DIPPA_34925.mRNA.1	0.829	Mitochondrial transit peptide	Mitochondrion	Mitochondrion	Mitochondrion	0.8631	0.956126	0.481	0.837	0.152826	0.5165		no		I
DIPPA_20876.mRNA.1	0.829	Mitochondrial transit peptide	Mitochondrion	Mitochondrion	Nucleus	0.9438	0.829758	0.37	0.648	0.307948	0.6724		no		J
DIPPA_51237.mRNA.1	0.829	Mitochondrial transit peptide	Mitochondrion	Mitochondrion	Mitochondrion	0.8137	0.917947	0.741	0.637	0.538249	0.7573		no		J
DIPPA_57496.mRNA.1	0.828	Mitochondrial transit peptide	Mitochondrion	Mitochondrion	Mitochondrion	0.954	0.557184	0.778	0.588	0.127798	0.9173	Mt	no	proteomics, literature	D	mitochondrial ribosomal protein S9 (uS9m)
DIPPA_11695.mRNA.1	0.828	Transmembrane domain	Mitochondrion	Mitochondrion	Mitochondrion	0.8594	0.917284	0.556	0.089	0.029569	0.058		no		F
DIPPA_25774.mRNA.1	0.828	Mitochondrial transit peptide	Mitochondrion	Mitochondrion	Mitochondrion	0.9181	0.710154	0.667	0.874	0.930692	0.9254		no	proteomics	G
DIPPA_11608.mRNA.1	0.828	Mitochondrial transit peptide	Mitochondrion	Mitochondrion	Mitochondrion	0.8344	0.821399	0.815	0.06	0.038939	0.9367		no		G
DIPPA_70376.mRNA.1	0.828	Mitochondrial transit peptide	Mitochondrion	Mitochondrion	Mitochondrion	0.7925	0.997318	0.685	0.071	0.218151	0.7102		no		G
DIPPA_29890.mRNA.1	0.828	Mitochondrial transit peptide	Mitochondrion	Mitochondrion	Mitochondrion	0.9319	0.754664	0.537	0.742	0.357081	0.9273		no	proteomics	J
DIPPA_70236.mRNA.1	0.828	Mitochondrial transit peptide	Mitochondrion	Mitochondrion	Mitochondrion	0.9297	0.858493	0.37	0.855	0.580068	0.8732		no		J
DIPPA_16636.mRNA.1	0.827	Mitochondrial transit peptide	Mitochondrion	Mitochondrion	Mitochondrion	0.8676	0.790743	0.722	0.672	0.012394	0.4054		yes		C
DIPPA_26819.mRNA.1	0.827	Mitochondrial transit peptide	Mitochondrion	Mitochondrion	Mitochondrion	0.923	0.694555	0.667	0.417	0.488614	0.8168	Mt	no	proteomics	D	mitochondrial pentatricopeptide repeat (PPR) protein (small ribosomal subunit pull down-specific protein)
DIPPA_30212.mRNA.1	0.827	Transmembrane domain|Mitochondrial transit peptide	Mitochondrion	Mitochondrion	Mitochondrion	0.8608	0.998583	0.407	0	0.024666	0.3096		no	proteomics	F
DIPPA_27582.mRNA.1	0.827	Mitochondrial transit peptide	Mitochondrion	Mitochondrion	Mitochondrion	0.8684	0.999963	0.37	0.09	0.252409	0.1018	Mt	no	literature	F	mitochondrial presequence translocase-assisted motor (PAM complex) Tim16 subunit (Pam16)
DIPPA_10075.mRNA.1	0.827	NA	Mitochondrion	Mitochondrion	Mitochondrion	0.8733	0.680423	0.889	0.594	0.107989	0.6281		no		G
DIPPA_25248.mRNA.1	0.827	Mitochondrial transit peptide	Mitochondrion	Mitochondrion	Mitochondrion	0.9341	0.509863	0.926	0.704	0.973803	0.9817		no		H
DIPPA_10001.mRNA.1	0.826	Mitochondrial transit peptide	Mitochondrion	Mitochondrion	Mitochondrion	0.8271	0.919906	0.667	0.447	0.07964	0.8884		no		J
DIPPA_19056.mRNA.1	0.826	Mitochondrial transit peptide	Mitochondrion	Mitochondrion	Mitochondrion	0.9172	0.78982	0.519	0.463	0.669349	0.458		no		J
DIPPA_35379.mRNA.1	0.825	Mitochondrial transit peptide	Mitochondrion	Mitochondrion	Mitochondrion	0.8004	0.857435	0.87	0.974	0.528814	0.967	Mt	no	proteomics, literature	B	gamma carbonic anhydrase family protein, LbH_gamma_CA_like domain
DIPPA_17725.mRNA.1	0.825	Mitochondrial transit peptide	Mitochondrion	Mitochondrion	Mitochondrion	0.8869	0.659541	0.852	0.933	0.860579	0.8356	Mt	no	proteomics	D	mitochondrial PPR protein (possible mitochondrial small subunit ribosomal subunit assembly factor (mt-SAF))
DIPPA_20030.mRNA.1	0.825	Mitochondrial transit peptide	Mitochondrion	Mitochondrion	Mitochondrion	0.8873	0.825545	0.574	0.952	0.73688	0.9832	Mt	no	proteomics, literature	F	hypothetical protein, conserved [Trypanosoma brucei brucei TREU927]
DIPPA_12140.mRNA.1	0.825	Mitochondrial transit peptide	Mitochondrion	Mitochondrion	Mitochondrion	0.8137	0.937082	0.685	0.944	0.928108	0.9898		no		G
DIPPA_22919.mRNA.1	0.825	Mitochondrial transit peptide	Mitochondrion	Mitochondrion	Mitochondrion	0.8495	0.925977	0.556	0.845	0.624096	0.9554		no		G
DIPPA_00960.mRNA.1	0.824	Mitochondrial transit peptide	Mitochondrion	Mitochondrion	Mitochondrion	0.9511	0.759506	0.426	0.151	0.305998	0.8958		no	proteomics	B
DIPPA_34859.mRNA.1	0.824	Mitochondrial transit peptide	Mitochondrion	Mitochondrion	Secreted	0.8678	0.99144	0.37	0.977	0.124583	0.9594	Mt	no	proteomics, literature	B	homolog of T. brucei CIV methyltransferase domain-containing subunit Tb09.211.4740
DIPPA_00615.mRNA.1	0.824	Mitochondrial transit peptide	Mitochondrion	Mitochondrion	Mitochondrion	0.9397	0.816839	0.37	0.673	0.300566	0.4241	Mt	no	proteomics, literature	D	mitochondrial ribosomal protein L17 (bL17m)
DIPPA_22096.mRNA.1	0.824	Transmembrane domain	Mitochondrion	Mitochondrion	Mitochondrion	0.8455	0.956294	0.519	0.047	0.033229	0.0765		no	proteomics	F
DIPPA_31484.mRNA.1	0.824	Transmembrane domain|Mitochondrial transit peptide	Mitochondrion	Mitochondrion	Cytoskeleton	0.8854	0.971536	0.333	0.009	0.000861	0.1572		no		F
DIPPA_04128.mRNA.1	0.824	Transmembrane domain	Mitochondrion	Mitochondrion	Nucleus	0.9386	0.823091	0.37	0.006	0.011157	0.0213		no		J
DIPPA_70033.mRNA.1	0.824	Mitochondrial transit peptide	Mitochondrion	Mitochondrion	Mitochondrion	0.9419	0.634578	0.667	0.137	0.369745	0.6335		no		J
DIPPA_14328.mRNA.1	0.824	Mitochondrial transit peptide	Mitochondrion	Mitochondrion	Mitochondrion	0.851	0.740641	0.852	0.068	0.286624	0.4538		no		J
DIPPA_08715.mRNA.1	0.823	Mitochondrial transit peptide	Mitochondrion	Mitochondrion	Mitochondrion	0.928	0.530985	0.889	0.967	0.932546	0.9874	Mt	no	literature	D	mitochondrial large ribosomal subunit assembly factor 12 (mt-LAF12)
DIPPA_70028.mRNA.1	0.823	Mitochondrial transit peptide	Mitochondrion	Mitochondrion	Plastid	0.8997	0.997651	0.222	0.921	0.998489	0.9957		no	proteomics	E	mitochondrial inhibitor of apoptosis-promoting Bax1
DIPPA_35596.mRNA.1	0.823	Mitochondrial transit peptide	Mitochondrion	Mitochondrion	Mitochondrion	0.9264	0.614543	0.759	0.716	0.642219	0.8531	Mt	no	literature	H	mitochondrial presequence translocase-assisted motor (PAM complex) Hsp70 (chaperone protein DnaK)
DIPPA_17580.mRNA.1	0.823	Mitochondrial transit peptide	Mitochondrion	Mitochondrion	Mitochondrion	0.8063	0.977974	0.63	0.996	0.985637	0.9984		no		H
DIPPA_18614.mRNA.1	0.823	Mitochondrial transit peptide	Mitochondrion	Mitochondrion	Mitochondrion	0.7973	0.846322	0.889	0.41	0.585717	0.7255		no		J
DIPPA_09401.mRNA.1	0.823	Mitochondrial transit peptide	Mitochondrion	Mitochondrion	Mitochondrion	0.8626	0.6773	0.907	0.92	0.367669	0.8536		no		J
DIPPA_28952.mRNA.1	0.822	Mitochondrial transit peptide	Mitochondrion	Mitochondrion	Mitochondrion	0.9005	0.758378	0.611	0.013	0.11614	0.8329	Mt	no	proteomics, literature	B	Complex I (CI) NADH:ubiquinone oxidoreductase subunit B14/NB4M/NDUFA6
DIPPA_02748.mRNA.1	0.822	Mitochondrial transit peptide	Mitochondrion	Mitochondrion	Mitochondrion	0.9674	0.632224	0.556	0.814	0.443951	0.329		yes		C
DIPPA_08031.mRNA.1	0.822	Transmembrane domain|Mitochondrial transit peptide	Mitochondrion	Mitochondrion	Mitochondrion	0.8158	0.975244	0.593	0.049	0.006116	0.2144		no		F
DIPPA_05202.mRNA.1	0.822	Mitochondrial transit peptide	Mitochondrion	Mitochondrion	Cytoplasm	0.8951	0.927633	0.352	0.541	0.754916	0.8817		no	proteomics	G
DIPPA_23823.mRNA.1	0.822	Mitochondrial transit peptide	Mitochondrion	Mitochondrion	Mitochondrion	0.8173	0.84772	0.796	0.975	0.943422	0.9738		no	proteomics	H
DIPPA_25371.mRNA.1	0.822	Mitochondrial transit peptide	Mitochondrion	Mitochondrion	Mitochondrion	0.8173	0.84772	0.796	0.975	0.943422	0.9738		no		H
DIPPA_27079.mRNA.1	0.822	Mitochondrial transit peptide	Mitochondrion	Mitochondrion	Mitochondrion	0.8173	0.84772	0.796	0.975	0.943422	0.9738		no		H
DIPPA_12192.mRNA.1	0.822	Mitochondrial transit peptide	Mitochondrion	Mitochondrion	Mitochondrion	0.7977	0.841177	0.889	0.977	0.9205	0.976		no		J
DIPPA_22460.mRNA.1	0.821	Mitochondrial transit peptide	Mitochondrion	Mitochondrion	Mitochondrion	0.9085	0.501961	1	0.011	0.002354	0.635		yes		C
DIPPA_01466.mRNA.1	0.821	Mitochondrial transit peptide	Mitochondrion	Mitochondrion	Mitochondrion	0.8541	0.833671	0.667	0.515	0.578718	0.8701		no	proteomics	G
DIPPA_00818.mRNA.1	0.821	Mitochondrial transit peptide	Mitochondrion	Mitochondrion	Mitochondrion	0.834	0.838863	0.741	0.998	0.968182	0.9398		no		J
DIPPA_29591.mRNA.1	0.82	Mitochondrial transit peptide	Mitochondrion	Mitochondrion	Mitochondrion	0.7534	0.995027	0.796	0.995	0.950811	0.9655		no		C
DIPPA_31051.mRNA.1	0.82	Mitochondrial transit peptide	Mitochondrion	Mitochondrion	Secreted	0.8719	0.986432	0.333	0.988	0.707951	0.8885		no		F
DIPPA_19927.mRNA.1	0.82	Mitochondrial transit peptide	Mitochondrion	Mitochondrion	Mitochondrion	0.8343	0.833416	0.741	0.876	0.386505	0.9799	Mt	no	proteomics, literature	G	branched-chain amino acid degradation isovaleryl-CoA dehydrogenase
DIPPA_04306.mRNA.1	0.82	Mitochondrial transit peptide	Mitochondrion	Mitochondrion	Mitochondrion	0.7405	0.945593	0.926	0.597	0.770476	0.521	Mt	no	literature	H	mitochondrial chaperone Hsp33 protein
DIPPA_20715.mRNA.1	0.82	Mitochondrial transit peptide	Mitochondrion	Mitochondrion	Mitochondrion	0.7678	0.848905	0.981	0.957	0.935981	0.9971		no		J
DIPPA_09713.mRNA.1	0.82	Mitochondrial transit peptide	Mitochondrion	Mitochondrion	Mitochondrion	0.929	0.760371	0.481	0.097	0.071093	0.8877		no		J
DIPPA_11213.mRNA.1	0.82	Transmembrane domain	Mitochondrion	Mitochondrion	Mitochondrion	0.8747	0.923643	0.426	0.967	0.325578	0.9095		no		J
DIPPA_07117.mRNA.1	0.82	Mitochondrial transit peptide	Mitochondrion	Mitochondrion	Mitochondrion	0.7601	0.876424	0.963	0.497	0.832474	0.7295		no		J
DIPPA_04459.mRNA.1	0.82	Mitochondrial transit peptide	Mitochondrion	Mitochondrion	Mitochondrion	0.8035	0.993933	0.593	0.925	0.936233	0.7975		no	proteomics	J
DIPPA_16777.mRNA.1	0.819	Mitochondrial transit peptide	Mitochondrion	Mitochondrion	Mitochondrion	0.922	0.752875	0.519	0.602	0.118074	0.9692	Mt	no	proteomics, literature	B	CIII assembly factor UQCC1/Cbp3 (chaperone)
DIPPA_16777.mRNA.2	0.819	Mitochondrial transit peptide	Mitochondrion	Mitochondrion	Mitochondrion	0.922	0.752875	0.519	0.602	0.118074	0.9692		no		B
DIPPA_06606.mRNA.1	0.819	Mitochondrial transit peptide	Mitochondrion	Mitochondrion	Mitochondrion	0.8651	0.665325	0.889	0.085	0.079445	0.9679		no		F
DIPPA_08970.mRNA.1	0.819	Mitochondrial transit peptide	Mitochondrion	Mitochondrion	Plastid	0.9019	0.977839	0.222	0.977	0.987238	1	Mt	no	literature	G	iron-sulfur cluster biosynthesis Atm1
DIPPA_20258.mRNA.1	0.819	Mitochondrial transit peptide	Mitochondrion	Mitochondrion	Mitochondrion	0.9248	0.634939	0.704	0.101	0.148121	0.32		no	proteomics	J
TR99836__c0_g2_i2__m.21888	0.819	NA	Cytoplasm_Nucleus_Mitochondrion	Mitochondrion	Mitochondrion	0.775	0.949411	0.778	0.268	0.029928	0.8886		no		J
DIPPA_24638.mRNA.1	0.818	Mitochondrial transit peptide	Mitochondrion	Mitochondrion	Mitochondrion	0.8331	0.751264	0.87	0.733	0.983134	0.969	Mt	no	proteomics, literature	B	electron transfer flavoprotein-ubiquinone oxidoreductase
DIPPA_01280.mRNA.1	0.818	Mitochondrial transit peptide	Mitochondrion	Mitochondrion	Mitochondrion	0.8598	0.928725	0.463	0.001	0.087941	0.1885		no		C
DIPPA_29462.mRNA.1	0.818	Mitochondrial transit peptide	Mitochondrion	Mitochondrion	Mitochondrion	0.9155	0.519228	0.926	0.81	0.212742	0.8854	Mt	no	literature	G	iron-sulfur cluster biosynthesis Nfu1
DIPPA_27102.mRNA.1	0.818	Mitochondrial transit peptide	Mitochondrion	Mitochondrion	Mitochondrion	0.7807	0.864839	0.889	0.949	0.899742	0.9731		no		G
DIPPA_29535.mRNA.1	0.818	Mitochondrial transit peptide	Mitochondrion	Mitochondrion	Mitochondrion	0.8278	0.750113	0.889	0.96	0.860372	0.9395		no		J
DIPPA_26551.mRNA.1	0.817	Mitochondrial transit peptide	Mitochondrion	Mitochondrion	Mitochondrion	0.8584	0.873381	0.556	0.739	0.363196	0.9988	Mt	no	proteomics	D	candidate mitochondrial small subunit ribosomal protein
DIPPA_21285.mRNA.1	0.817	NA	Mitochondrion	Mitochondrion	Mitochondrion	0.7983	0.994337	0.593	0.069	0.012072	0.4033	Mt	no	proteomics, literature	E	mitochondrial prohibitin 1 (Phb1)
DIPPA_26925.mRNA.1	0.817	Mitochondrial transit peptide	Mitochondrion	Mitochondrion	Mitochondrion	0.9581	0.634089	0.556	0.809	0.307333	0.5188		no		J
DIPPA_06112.mRNA.1	0.816	Mitochondrial transit peptide	Mitochondrion	Mitochondrion	Mitochondrion	0.9315	0.672139	0.593	0.012	0.037181	0.4218	Mt	no	proteomics	B	Diplonema-specific CI subunit NDUP2
DIPPA_64332.mRNA.1	0.816	Mitochondrial transit peptide	Mitochondrion	Mitochondrion	Mitochondrion	0.781	0.833631	0.926	0.283	0.063763	0.6753		yes		C
DIPPA_18344.mRNA.1	0.816	Mitochondrial transit peptide	Mitochondrion	Mitochondrion	Mitochondrion	0.8049	0.821146	0.852	0.877	0.520476	0.9477		no		G
DIPPA_35005.mRNA.1	0.815	Mitochondrial transit peptide	Mitochondrion	Mitochondrion	Mitochondrion	0.8627	0.701525	0.815	0.687	0.770447	0.9655		no	proteomics	A
DIPPA_26172.mRNA.1	0.815	Mitochondrial transit peptide	Mitochondrion	Mitochondrion	Mitochondrion	0.7474	0.953096	0.852	0.718	0.826008	0.9954	Mt	no	proteomics, literature	A	isocitrate dehydrogenase (NADP+) isoform 1
DIPPA_32670.mRNA.1	0.815	Mitochondrial transit peptide	Mitochondrion	Mitochondrion	Mitochondrion	0.945	0.682438	0.519	0.706	0.171747	0.8992		no		G
DIPPA_09622.mRNA.1	0.815	Mitochondrial transit peptide	Mitochondrion	Mitochondrion	Mitochondrion	0.8537	0.657023	0.926	0.909	0.595786	0.9783		no		G
DIPPA_05818.mRNA.1	0.815	Mitochondrial transit peptide	Mitochondrion	Mitochondrion	Mitochondrion	0.8105	0.737236	0.963	0.787	0.98633	0.9621		no	proteomics	G
DIPPA_31400.mRNA.1	0.815	Mitochondrial transit peptide	Mitochondrion	Mitochondrion	Mitochondrion	0.878	0.640554	0.852	0.934	0.715103	0.9207	Mt	no	proteomics, literature	H	mitochondrial Hsp60 (chaperonin GroEL)
DIPPA_11567.mRNA.1	0.815	Mitochondrial transit peptide	Mitochondrion	Mitochondrion	Mitochondrion	0.8948	0.666648	0.741	0.805	0.524683	0.9383		no		J
DIPPA_12995.mRNA.1	0.815	Mitochondrial transit peptide	Mitochondrion	Mitochondrion	Mitochondrion	0.945	0.682438	0.519	0.706	0.171747	0.8992		no
DIPPA_17068.mRNA.1	0.814	Mitochondrial transit peptide	Mitochondrion	Mitochondrion	Mitochondrion	0.7827	0.888735	0.815	0.831	0.513591	0.9959	Mt	no	proteomics, literature	A	2-oxoglutarate dehydrogenase E2 (dihydrolipoamide succinyltransferase)
DIPPA_17143.mRNA.1	0.814	Transmembrane domain	Mitochondrion	Mitochondrion	Mitochondrion	0.9027	0.824274	0.444	0.001	0.000285	0.0832	Mt	no	proteomics	B	Diplonema-specific CI subunit NDUP9
DIPPA_29385.mRNA.1	0.814	Mitochondrial transit peptide	Mitochondrion	Mitochondrion	Mitochondrion	0.8884	0.790855	0.556	0.033	0.274189	0.0892		no	proteomics	B
DIPPA_14606.mRNA.1	0.814	Mitochondrial transit peptide	Mitochondrion	Mitochondrion	Mitochondrion	0.9387	0.537329	0.778	0.209	0.05619	0.9783	Mt	no	proteomics	D	candidate mitochondrial small subunit ribosomal protein
DIPPA_30133.mRNA.1	0.814	Mitochondrial transit peptide	Mitochondrion	Mitochondrion	Mitochondrion	0.7099	0.998599	0.926	0.75	0.971508	0.9821		no	proteomics	G
DIPPA_34455.mRNA.1	0.814	Mitochondrial transit peptide	Mitochondrion	Mitochondrion	Mitochondrion	0.7931	0.972902	0.63	0.981	0.656661	0.8278		no		G
DIPPA_06444.mRNA.1	0.813	Mitochondrial transit peptide	Mitochondrion	Mitochondrion	Mitochondrion	0.9168	0.583785	0.778	0.954	0.802841	0.9517	Mt	no	proteomics, literature	B	Complex IV (CIV) cytochrome c:O2 oxidoreductase subunit 5b (Cox5b)
DIPPA_12945.mRNA.1	0.813	Mitochondrial transit peptide	Mitochondrion	Mitochondrion	Mitochondrion	0.8556	0.686468	0.852	0.976	0.981004	0.9487	Mt	no	proteomics, literature	D	candidate mitochondrial large subunit ribosomal protein
DIPPA_03973.mRNA.1	0.813	Mitochondrial transit peptide	Mitochondrion	Mitochondrion	Mitochondrion	0.8955	0.679855	0.704	0.826	0.85544	0.9169	Mt	no	literature	F	mitochondrial intermediate peptidase
DIPPA_18080.mRNA.1	0.813	Mitochondrial transit peptide	Mitochondrion	Mitochondrion	Mitochondrion	0.9322	0.594142	0.704	0.561	0.375093	0.9635		no		G
DIPPA_01283.mRNA.1	0.813	Mitochondrial transit peptide	Mitochondrion	Mitochondrion	Mitochondrion	0.7982	0.745825	0.981	0.985	0.943064	0.9669		no		G
DIPPA_21041.mRNA.1	0.812	Mitochondrial transit peptide	Mitochondrion	Mitochondrion	Mitochondrion	0.9272	0.502345	0.87	0.828	0.050936	0.9806	Mt	no	proteomics, literature	D	mitochondrial ribosomal protein L59 (mL58)
DIPPA_04650.mRNA.1	0.812	Mitochondrial transit peptide	Mitochondrion	Mitochondrion	Mitochondrion	0.873	0.730512	0.704	0.041	0.299379	0.604	Mt	no	proteomics	D	mitochondrial Macro domain-containing protein (candidate mitochondrial large subunit ribosomal protein)
DIPPA_24302.mRNA.1	0.812	Mitochondrial transit peptide	Mitochondrion	Mitochondrion	Mitochondrion	0.9444	0.514016	0.778	0.831	0.020075	0.9358	Mt	no	proteomics	D	candidate mitochondrial small subunit ribosomal protein
DIPPA_17269.mRNA.1	0.812	Transmembrane domain	Mitochondrion	Mitochondrion	Mitochondrion	0.8347	0.98021	0.444	0.046	0.000126	0.048		no		F
DIPPA_22119.mRNA.1	0.812	Transmembrane domain	Mitochondrion	Mitochondrion	Mitochondrion	0.8486	0.898747	0.519	0.05	0.032972	0.0812		no	proteomics	F
DIPPA_01283.mRNA.3	0.812	Mitochondrial transit peptide	Mitochondrion	Mitochondrion	Mitochondrion	0.7944	0.754124	0.981	0.985	0.943064	0.9666		no	proteomics	G
DIPPA_06883.mRNA.1	0.811	Mitochondrial transit peptide	Mitochondrion	Mitochondrion	Mitochondrion	0.8887	0.887488	0.37	0.968	0.716052	0.8684	Mt	no	proteomics	B	Diplonema-specific CI subunit NDUP8
DIPPA_58388.mRNA.1	0.811	Mitochondrial transit peptide	Mitochondrion	Mitochondrion	Mitochondrion	0.9025	0.534014	0.907	0.015	0.45799	0.9524	Mt	no	proteomics, literature	D	mitochondrial large ribosomal subunit assembly factor mt-EngB
DIPPA_31633.mRNA.1	0.811	Transmembrane domain	Mitochondrion	Mitochondrion	Nucleus	0.91	0.88353	0.296	0.065	0.009941	0.1314		no		J
DIPPA_09798.mRNA.1	0.81	Mitochondrial transit peptide	Mitochondrion	Mitochondrion	Mitochondrion	0.9429	0.733979	0.407	0.029	0.069354	0.865		no		D
DIPPA_10801.mRNA.1	0.81	Mitochondrial transit peptide	Mitochondrion	Mitochondrion	Mitochondrion	0.9374	0.534488	0.759	0.656	0.427358	0.3991		no		G
DIPPA_05208.mRNA.1	0.81	Mitochondrial transit peptide	Mitochondrion	Mitochondrion	Mitochondrion	0.7424	0.979534	0.796	0.125	0.018061	0.7181		no	proteomics	G
TR64055__c1_g2_i1__m.10485	0.81	Mitochondrial transit peptide	Mitochondrion	Mitochondrion	Mitochondrion	0.8055	0.919674	0.648	0.869	0.9013	0.7604		no		J
DIPPA_35420.mRNA.1	0.81	Mitochondrial transit peptide	Mitochondrion	Mitochondrion	Mitochondrion	0.8179	0.88757	0.648	0.885	0.901799	0.9816		no		J
TR132224__c0_g1_i2__m.32145	0.81	Mitochondrial transit peptide	Mitochondrion	Mitochondrion	Mitochondrion	0.9162	0.706186	0.556	0.935	0.916492	0.9903		no		J
DIPPA_26465.mRNA.1	0.809	Mitochondrial transit peptide	Mitochondrion	Mitochondrion	Nucleus	0.894	0.857934	0.389	0.799	0.296403	0.5575	Mt	no	literature	B	Complex1_LYR family protein
DIPPA_14477.mRNA.1	0.809	Mitochondrial transit peptide	Mitochondrion	Mitochondrion	Mitochondrion	0.9032	0.779581	0.481	0.991	0.888749	0.9531	Mt	no	literature	B	Complex II (CII) succinate:ubiquinone oxidoreductase subunit 4 (Sdh4/SdhD)
DIPPA_25888.mRNA.1	0.809	Transmembrane domain|Mitochondrial transit peptide	Mitochondrion	Mitochondrion	Mitochondrion	0.8884	0.836032	0.444	0.049	0.027957	0.0548		no		F
DIPPA_10980.mRNA.1	0.809	Mitochondrial transit peptide	Mitochondrion	Mitochondrion	Mitochondrion	0.9079	0.635331	0.704	0.952	0.741613	0.2777		no		J
DIPPA_70237.mRNA.1	0.809	Mitochondrial transit peptide	Mitochondrion	Mitochondrion	Mitochondrion	0.9596	0.422015	0.852	0.13	0.008213	0.6663		no		J
DIPPA_18561.mRNA.1	0.809	Mitochondrial transit peptide	Mitochondrion	Mitochondrion	Mitochondrion	0.8985	0.679353	0.667	0.975	0.916497	0.9115		no	proteomics	J
DIPPA_20719.mRNA.1	0.809	Mitochondrial transit peptide	Mitochondrion	Mitochondrion	Mitochondrion	0.9114	0.515141	0.889	0.946	0.960921	0.9617		no		J
DIPPA_20881.mRNA.1	0.808	Mitochondrial transit peptide	Mitochondrion	Mitochondrion	Mitochondrion	0.8908	0.692506	0.667	0.068	0.014201	0.9736	Mt	no	proteomics	D	candidate mitochondrial small subunit ribosomal protein
DIPPA_03983.mRNA.1	0.808	Mitochondrial transit peptide	Mitochondrion	Mitochondrion	Mitochondrion	0.8217	0.747102	0.852	0.216	0.356136	0.7218	Mt	no	proteomics, literature	D	mitochondrial ribosomal protein S34 (mS34)
DIPPA_01283.mRNA.2	0.808	Mitochondrial transit peptide	Mitochondrion	Mitochondrion	Mitochondrion	0.7947	0.734409	0.981	0.985	0.943064	0.9669		no		G
DIPPA_70252.mRNA.1	0.808	Mitochondrial transit peptide	Mitochondrion	Mitochondrion	Mitochondrion	0.8543	0.613619	0.944	0.394	0.461132	0.8977		no		J
DIPPA_28784.mRNA.1	0.807	Transmembrane domain	Mitochondrion	Mitochondrion	Nucleus	0.8887	0.962968	0.222	0.069	0.007947	0.014	Mt	no	proteomics, literature	B	COX4
DIPPA_33031.mRNA.1	0.807	Mitochondrial transit peptide	Mitochondrion	Mitochondrion	Nucleus	0.9428	0.833787	0.222	0.182	0.292519	0.3504	Mt	no	proteomics, literature	D	mitochondrial ribosomal protein L130 (mL130)
DIPPA_09167.mRNA.1	0.807	Mitochondrial transit peptide	Mitochondrion	Mitochondrion	Mitochondrion	0.8262	0.889502	0.593	0.998	0.995105	0.9992		no	proteomics	E	mitochondrial inhibitor of apoptosis-promoting Bax1
DIPPA_33536.mRNA.1	0.807	Mitochondrial transit peptide	Mitochondrion	Mitochondrion	Mitochondrion	0.9303	0.659868	0.556	0.842	0.851252	0.9752		no		E
DIPPA_70249.mRNA.1	0.807	Transmembrane domain|Mitochondrial transit peptide	Mitochondrion	Mitochondrion	Mitochondrion	0.8945	0.857977	0.37	0.001	0.000471	0.0737		no		F
DIPPA_08276.mRNA.1	0.807	Mitochondrial transit peptide	Mitochondrion	Mitochondrion	Mitochondrion	0.9333	0.587297	0.667	0.85	0.601536	0.8677		no		G
DIPPA_03621.mRNA.1	0.807	Mitochondrial transit peptide	Mitochondrion	Mitochondrion	Mitochondrion	0.8178	0.841267	0.704	0.962	0.645029	0.6343		no	proteomics	G
DIPPA_25631.mRNA.1	0.807	Mitochondrial transit peptide	Mitochondrion	Mitochondrion	Cytoplasm	0.8829	0.933302	0.296	0.034	0.022355	0.4839		no	proteomics	J
DIPPA_09744.mRNA.1	0.807	Mitochondrial transit peptide	Mitochondrion	Mitochondrion	Mitochondrion	0.8005	0.773296	0.889	0.995	0.941865	0.8394		no		J
DIPPA_55116.mRNA.1	0.806	Mitochondrial transit peptide	Mitochondrion	Mitochondrion	Mitochondrion	0.7254	0.883172	1	0.906	0.94919	0.8258	Mt	no	proteomics, literature	B	Complex I (CI) assembly protein ACAD9
TR106521__c0_g2_i1__m.23874	0.806	NA	Mitochondrion	Mitochondrion	Cytoplasm	0.872	0.999412	0.222	0	3.5e-05	0.0116		no		F
DIPPA_11988.mRNA.1	0.806	Transmembrane domain	Mitochondrion	Mitochondrion	Mitochondrion	0.8152	0.999441	0.444	0.001	0.003518	0.1987		no		F
DIPPA_22826.mRNA.1	0.806	Transmembrane domain	Mitochondrion	Mitochondrion	Mitochondrion	0.8152	0.999441	0.444	0.001	0.003518	0.1987		no		F
DIPPA_17612.mRNA.1	0.806	Mitochondrial transit peptide	Mitochondrion	Mitochondrion	Mitochondrion	0.8354	0.954468	0.444	0.035	0.604579	0.4584		no	proteomics	G
DIPPA_08195.mRNA.1	0.806	Mitochondrial transit peptide	Mitochondrion	Mitochondrion	Mitochondrion	0.7795	0.8432	0.852	0.019	0.128793	0.6918		no	proteomics	G
DIPPA_25782.mRNA.1	0.806	Mitochondrial transit peptide	Mitochondrion	Mitochondrion	Mitochondrion	0.9549	0.708968	0.37	0.01	0.019473	0.2278		no		G
DIPPA_22829.mRNA.1	0.806	Mitochondrial transit peptide	Mitochondrion	Mitochondrion	Mitochondrion	0.8891	0.613252	0.796	0.803	0.894602	0.9703		no	proteomics	J
DIPPA_26129.mRNA.1	0.806	Mitochondrial transit peptide	Mitochondrion	Mitochondrion	Mitochondrion	0.7327	0.976579	0.815	0.997	0.78952	0.7814		no	proteomics	J
DIPPA_09894.mRNA.1	0.805	Mitochondrial transit peptide	Mitochondrion	Mitochondrion	Mitochondrion	0.8294	0.86417	0.611	0.033	0.062656	0.9156	Mt	no	proteomics, literature	A	isocitrate dehydrogenase (NAD+)
DIPPA_07860.mRNA.1	0.805	Mitochondrial transit peptide	Mitochondrion	Mitochondrion	Mitochondrion	0.9497	0.605354	0.556	0.083	0.366322	0.4816		no	proteomics	A
DIPPA_10596.mRNA.1	0.805	Mitochondrial transit peptide	Mitochondrion	Mitochondrion	Mitochondrion	0.9439	0.597368	0.593	0.614	0.714999	0.8973	Mt	no	proteomics, literature	D	mitochondrial ribosomal protein L61 (mL61)
DIPPA_20507.mRNA.1	0.805	Mitochondrial transit peptide	Mitochondrion	Mitochondrion	Mitochondrion	0.8684	0.822823	0.519	0.93	0.737543	0.9027		no	proteomics	E	mitochondrial dynamin family protein
DIPPA_25018.mRNA.1	0.805	NA	Mitochondrion	Mitochondrion	Mitochondrion	0.825	0.997517	0.407	0.028	0.003212	0.2938		no		F
DIPPA_00746.mRNA.1	0.805	Mitochondrial transit peptide	Mitochondrion	Mitochondrion	Mitochondrion	0.8688	0.822697	0.519	0.035	0.007417	0.738		no		H
DIPPA_34694.mRNA.1	0.805	Mitochondrial transit peptide	Mitochondrion	Mitochondrion	Mitochondrion	0.9197	0.48069	0.889	0.914	0.645244	0.9653		no		J
DIPPA_11548.mRNA.1	0.805	Mitochondrial transit peptide	Mitochondrion	Mitochondrion	Mitochondrion	0.9649	0.416908	0.815	0.485	0.045319	0.6725		no		J
TR85819__c2_g2_i2__m.17553	0.805	Mitochondrial transit peptide	Mitochondrion	Mitochondrion	Mitochondrion	0.8691	0.601431	0.889	0.828	0.850083	0.9098		no	proteomics	J
DIPPA_05617.mRNA.1	0.805	Mitochondrial transit peptide	Mitochondrion	Mitochondrion	Secreted	0.9115	0.92049	0.185	0.357	0.204192	0.1117		no		J
DIPPA_70117.mRNA.1	0.804	Mitochondrial transit peptide	Mitochondrion	Mitochondrion	Mitochondrion	0.7299	0.9877	0.796	0.518	0.169522	0.9358	Mt	no	literature	A	fumarate hydratase (fumarase), class II
DIPPA_27207.mRNA.1	0.804	Mitochondrial transit peptide	Mitochondrion	Mitochondrion	Mitochondrion	0.8322	0.973102	0.407	0	7.9e-05	0.0281		no		F
DIPPA_12336.mRNA.1	0.804	Mitochondrial transit peptide	Mitochondrion	Mitochondrion	Plastid	0.8588	0.997903	0.259	0.013	0.00055	0.062		no		F
DIPPA_11749.mRNA.2	0.804	Mitochondrial transit peptide	Mitochondrion	Mitochondrion	Mitochondrion	0.8314	0.909917	0.519	0.996	0.996074	0.9917		no		J
DIPPA_00228.mRNA.1	0.804	Mitochondrial transit peptide	Mitochondrion	Mitochondrion	Mitochondrion	0.7205	0.931312	0.926	0.995	0.898273	0.9946		no		J
DIPPA_70136.mRNA.1	0.803	Mitochondrial transit peptide	Mitochondrion	Mitochondrion	Mitochondrion	0.8882	0.624487	0.759	0.081	0.03916	0.4965	Mt	no	proteomics	D	possible mitochondrial small subunit ribosomal subunit assembly factor (mt-SAF)
DIPPA_18167.mRNA.1	0.803	NA	Mitochondrion	Mitochondrion	Mitochondrion	0.786	0.745963	0.963	0.148	0.022313	0.2368		no		J
DIPPA_11439.mRNA.1	0.802	Mitochondrial transit peptide	Mitochondrion	Mitochondrion	Mitochondrion	0.7929	0.703337	1	0.828	0.790924	0.834	Mt	no	proteomics, literature	B	SDH5
DIPPA_27849.mRNA.1	0.802	NA	Mitochondrion	Mitochondrion	Mitochondrion	0.8093	0.998768	0.444	0.007	0.001301	0.0379		no		F
DIPPA_70112.mRNA.1	0.802	Mitochondrial transit peptide	Mitochondrion	Mitochondrion	Mitochondrion	0.9247	0.467622	0.87	0.827	0.699078	0.8581		no		J
TR61201__c1_g1_i1__m.9620	0.802	NA	Mitochondrion	Mitochondrion	Mitochondrion	0.6956	0.96174	0.963	0.962	0.305002	0.9464		no		J
DIPPA_08745.mRNA.1	0.802	Mitochondrial transit peptide	Mitochondrion	Mitochondrion	Mitochondrion	0.8138	0.799277	0.759	0.87	0.900328	0.747		no		J
TR7205__c0_g1_i1__m.668	0.802	Mitochondrial transit peptide	Secreted_Mitochondrion	Mitochondrion	Mitochondrion	0.6882	0.999991	0.926	0.979	0.424694	0.9896		no		J
DIPPA_28461.mRNA.1	0.802	Mitochondrial transit peptide	Mitochondrion	Mitochondrion	Mitochondrion	0.9222	0.704346	0.481	0.941	0.784564	0.9831		no		J
TR129108__c0_g1_i1__m.31002	0.802	Mitochondrial transit peptide	Mitochondrion	Mitochondrion	Mitochondrion	0.9088	0.648949	0.63	0.581	0.12223	0.8126		no
DIPPA_33245.mRNA.1	0.801	Mitochondrial transit peptide	Mitochondrion	Mitochondrion	Mitochondrion	0.8889	0.594773	0.796	0.742	0.445743	0.9645	Mt	no	proteomics, literature	B	homolog of trypanosomatid-specific CI subunit NDUTB4
DIPPA_70152.mRNA.1	0.801	Mitochondrial transit peptide	Mitochondrion	Mitochondrion	Mitochondrion	0.9404	0.459921	0.815	0.837	0.471202	0.8741	Mt	no	proteomics, literature	F	mitochondrial intermediate peptidase
DIPPA_15533.mRNA.1	0.801	Transmembrane domain	Mitochondrion	Mitochondrion	Mitochondrion	0.761	0.998388	0.63	0.006	0.00023	0.0783		no	proteomics	F
DIPPA_34833.mRNA.1	0.801	Mitochondrial transit peptide	Mitochondrion	Mitochondrion	Mitochondrion	0.8097	0.881908	0.63	0.148	0.068409	0.8997	Mt	no	literature	G	methylmalonyl-CoA mutase
DIPPA_11749.mRNA.1	0.801	Mitochondrial transit peptide	Mitochondrion	Mitochondrion	Mitochondrion	0.8231	0.918161	0.519	0.996	0.994864	0.9918		no		J
DIPPA_02566.mRNA.1	0.801	Mitochondrial transit peptide	Mitochondrion	Mitochondrion	Mitochondrion	0.9177	0.601505	0.667	0.196	0.129466	0.3819		no		J
DIPPA_28133.mRNA.1	0.801	Mitochondrial transit peptide	Mitochondrion	Mitochondrion	Mitochondrion	0.8265	0.998222	0.37	0.486	0.26393	0.3169		no		J
DIPPA_30504.mRNA.1	0.801	Mitochondrial transit peptide	Mitochondrion	Mitochondrion	Mitochondrion	0.9027	0.614541	0.704	0.893	0.156441	0.1257		no	proteomics	J
DIPPA_00657.mRNA.1	0.8	Transmembrane domain	Mitochondrion	Mitochondrion	Mitochondrion	0.8681	0.850135	0.444	0.1	0.002488	0.4481		no		B
DIPPA_30958.mRNA.1	0.8	Mitochondrial transit peptide	Mitochondrion	Mitochondrion	Mitochondrion	0.7967	0.86442	0.704	0.439	0.816099	0.7158	Mt	no	proteomics	D	mitochondrial small ribosomal subunit pull down-specific protein
DIPPA_70055.mRNA.1	0.8	Mitochondrial transit peptide	Mitochondrion	Mitochondrion	Nucleus	0.9355	0.708793	0.407	0.222	0.037613	0.8817	Mt	no	proteomics, literature	D	mitochondrial ribosomal protein L40 (mL40)
DIPPA_06327.mRNA.1	0.8	Mitochondrial transit peptide	Mitochondrion	Mitochondrion	Secreted	0.834	0.998336	0.333	0.001	0.003114	0.1474		no		F
DIPPA_04728.mRNA.1	0.8	Mitochondrial transit peptide	Mitochondrion	Mitochondrion	Mitochondrion	0.8781	0.958946	0.222	0.021	0.005432	0.0594		no		I
DIPPA_19567.mRNA.1	0.8	Mitochondrial transit peptide	Mitochondrion	Mitochondrion	Mitochondrion	0.8934	0.735113	0.537	0.009	0.002746	0.8736		no		J
DIPPA_23613.mRNA.1	0.8	Mitochondrial transit peptide	Mitochondrion	Mitochondrion	Mitochondrion	0.916	0.777783	0.37	0.029	0.013242	0.0988		no		J
DIPPA_18612.mRNA.1	0.799	Mitochondrial transit peptide	Mitochondrion	Mitochondrion	Secreted	0.8886	0.85097	0.352	0.273	0.583945	0.5533		no		G
DIPPA_01986.mRNA.1	0.799	Mitochondrial transit peptide	Mitochondrion	Mitochondrion	Secreted	0.9384	0.831384	0.185	0.086	0.523011	0.3853		no		G
DIPPA_20265.mRNA.1	0.799	Mitochondrial transit peptide	Mitochondrion	Mitochondrion	Mitochondrion	0.9349	0.508998	0.741	0.836	0.709297	0.909		no		J
DIPPA_09180.mRNA.1	0.799	Mitochondrial transit peptide	Mitochondrion	Mitochondrion	Mitochondrion	0.8743	0.864159	0.389	0.282	0.645018	0.4571		no		J
DIPPA_17403.mRNA.1	0.798	Mitochondrial transit peptide	Mitochondrion	Mitochondrion	Mitochondrion	0.961	0.575803	0.519	0.383	0.205494	0.9162	Mt	no	literature	B	CII assembly factor 1 (SdhAF1)
DIPPA_03095.mRNA.1	0.798	Mitochondrial transit peptide	Mitochondrion	Mitochondrion	Mitochondrion	0.961	0.575803	0.519	0.383	0.205494	0.9162		no		B
DIPPA_15120.mRNA.1	0.798	Mitochondrial transit peptide	Mitochondrion	Mitochondrion	Nucleus	0.961	0.631672	0.426	0.17	0.063189	0.6604	Mt	no	proteomics, literature	D	mitochondrial ribosomal protein L68 (mL68)
DIPPA_16883.mRNA.1	0.798	Transmembrane domain|Mitochondrial transit peptide	Mitochondrion	Mitochondrion	Secreted	0.8833	0.894966	0.296	0.002	0.010905	0.2978		no		F
DIPPA_05868.mRNA.1	0.798	Mitochondrial transit peptide	Mitochondrion	Mitochondrion	Mitochondrion	0.9418	0.466542	0.778	0.377	0.080132	0.4611		no		J
DIPPA_15366.mRNA.1	0.798	Mitochondrial transit peptide	Mitochondrion	Mitochondrion	Mitochondrion	0.8659	0.581154	0.889	0.846	0.54246	0.9545		no	proteomics	J
DIPPA_15504.mRNA.1	0.798	Mitochondrial transit peptide	Mitochondrion	Mitochondrion	Mitochondrion	0.8276	0.826605	0.63	0.426	0.020015	0.8799		no		J
DIPPA_14890.mRNA.1	0.797	Mitochondrial transit peptide	Mitochondrion	Mitochondrion	Mitochondrion	0.9075	0.443952	0.944	0.598	0.308673	0.768		yes		C
DIPPA_70138.mRNA.1	0.797	NA	Mitochondrion	Mitochondrion	Mitochondrion	0.745	0.999059	0.667	0.02	0.066075	0.7049		no		F
DIPPA_11851.mRNA.1	0.797	Mitochondrial transit peptide	Mitochondrion	Mitochondrion	Mitochondrion	0.8026	0.963119	0.5	0.96	0.995728	0.9963		no		G
DIPPA_28969.mRNA.1	0.797	Mitochondrial transit peptide	Mitochondrion	Mitochondrion	Mitochondrion	0.7645	0.774629	0.963	0.976	0.682053	0.9974		no		G
DIPPA_02900.mRNA.1	0.797	Mitochondrial transit peptide	Mitochondrion	Mitochondrion	Mitochondrion	0.8643	0.857171	0.426	0.329	0.853392	0.3816		no		G
DIPPA_17900.mRNA.1	0.797	Mitochondrial transit peptide	Mitochondrion	Mitochondrion	Mitochondrion	0.8973	0.701763	0.556	0.865	0.708037	0.8412	Mt	no	proteomics, literature	I	mitochondrial cytochrome c peroxidase (Ccp1)
DIPPA_05270.mRNA.1	0.797	Mitochondrial transit peptide	Mitochondrion	Mitochondrion	Mitochondrion	0.756	0.773639	1	0.975	0.881617	0.6722		no		J
DIPPA_04410.mRNA.1	0.796	Mitochondrial transit peptide	Mitochondrion	Mitochondrion	Mitochondrion	0.7219	0.972323	0.796	0.674	0.949533	0.9779	Mt	no	proteomics, literature	A	isocitrate dehydrogenase (NADP+) isoform 2
DIPPA_25906.mRNA.1	0.796	Mitochondrial transit peptide	Mitochondrion	Mitochondrion	Mitochondrion	0.8508	0.610221	0.889	0.652	0.651034	0.7313	Mt	no	proteomics, literature	B	Complex V (CV) F1Fo ATP synthase, Fo subunit b (Orf25/Ymf39/Atp4)
DIPPA_29345.mRNA.1	0.796	Transmembrane domain|Mitochondrial transit peptide	Mitochondrion	Mitochondrion	Mitochondrion	0.9147	0.656526	0.556	0.922	0.018009	0.8378		no		E
DIPPA_01915.mRNA.2	0.796	Mitochondrial transit peptide	Mitochondrion	Mitochondrion	Mitochondrion	0.7767	0.895941	0.704	0.892	0.89774	0.9869		no		I
TR108040__c0_g3_i1__m.24331	0.796	Mitochondrial transit peptide	Mitochondrion	Mitochondrion	Mitochondrion	0.905	0.691339	0.537	0.834	0.008728	0.2074		no		J
DIPPA_04395.mRNA.1	0.795	Mitochondrial transit peptide	Mitochondrion	Mitochondrion	Secreted	0.8196	0.991872	0.37	0.234	0.107604	0.7958		no		B
DIPPA_05051.mRNA.1	0.795	Mitochondrial transit peptide	Mitochondrion	Mitochondrion	Mitochondrion	0.7437	0.993925	0.667	0.243	0.415619	0.9457	Mt	no	literature	B	Complex V (CV) ATP synthase Fo complex assembly factor Atp10
DIPPA_21511.mRNA.1	0.795	Mitochondrial transit peptide	Mitochondrion	Mitochondrion	Mitochondrion	0.9231	0.741427	0.37	0.884	0.858964	0.9514	Mt	no	literature	C	mitochondrial 3'-5' exonuclease family protein
DIPPA_10037.mRNA.1	0.795	Mitochondrial transit peptide	Mitochondrion	Mitochondrion	Mitochondrion	0.8933	0.625002	0.685	0.116	0.267521	0.8641	Mt	no	proteomics, literature	D	mitochondrial large ribosomal subunit assembly factor 5 (mt-LAF5)
DIPPA_33211.mRNA.1	0.795	Mitochondrial transit peptide	Mitochondrion	Mitochondrion	Mitochondrion	0.7975	0.731882	0.889	0.11	0.047023	0.9597	Mt	no	proteomics	D	candidate mitochondrial large subunit ribosomal protein
DIPPA_04753.mRNA.1	0.795	Mitochondrial transit peptide	Mitochondrion	Mitochondrion	Secreted	0.8482	0.965701	0.296	0.023	0.000337	0.1348		no		F
DIPPA_20701.mRNA.1	0.795	Mitochondrial transit peptide	Mitochondrion	Mitochondrion	Mitochondrion	0.9218	0.391769	0.963	0.344	0.189314	0.3122	Mt	no	literature	G	iron-sulfur cluster biosynthesis Iba57 (Caf17)
DIPPA_00249.mRNA.1	0.795	Mitochondrial transit peptide	Mitochondrion	Mitochondrion	Mitochondrion	0.956	0.440876	0.741	0.648	0.032255	0.589		no		J
DIPPA_22520.mRNA.1	0.795	Mitochondrial transit peptide	Mitochondrion	Mitochondrion	Mitochondrion	0.8008	0.990734	0.444	0.386	0.155262	0.7602		no		J
DIPPA_34926.mRNA.1	0.794	Mitochondrial transit peptide	Mitochondrion	Mitochondrion	Mitochondrion	0.7965	0.696949	0.944	0.744	0.721176	0.8598		no		G
DIPPA_33353.mRNA.1	0.794	Mitochondrial transit peptide	Mitochondrion	Mitochondrion	Mitochondrion	0.8024	0.71788	0.889	0.373	0.385693	0.9668		no		J
DIPPA_32415.mRNA.1	0.794	Mitochondrial transit peptide	Mitochondrion	Mitochondrion	Mitochondrion	0.8673	0.82877	0.444	0.954	0.487404	0.8957		no		J
DIPPA_17178.mRNA.1	0.793	Mitochondrial transit peptide	Mitochondrion	Mitochondrion	Mitochondrion	0.8156	0.859093	0.593	0.82	0.24184	0.651		no		C
DIPPA_32922.mRNA.1	0.793	Mitochondrial transit peptide	Mitochondrion	Cytoplasm	Mitochondrion	0.9516	0.286827	1	0.905	0.144676	0.9597		yes		C
DIPPA_33858.mRNA.1	0.793	Transmembrane domain	Mitochondrion	Mitochondrion	Secreted	0.8647	0.986137	0.185	0.001	0.002019	0.0259		no		F
DIPPA_23421.mRNA.2	0.793	Mitochondrial transit peptide	Mitochondrion	Mitochondrion	Mitochondrion	0.6831	0.999376	0.889	0.841	0.595146	0.814		no		G
DIPPA_02442.mRNA.1	0.793	Mitochondrial transit peptide	Mitochondrion	Mitochondrion	Mitochondrion	0.6984	0.906513	0.981	0.999	0.985708	0.93		no	proteomics	G
DIPPA_02008.mRNA.1	0.792	Mitochondrial transit peptide	Mitochondrion	Mitochondrion	Mitochondrion	0.801	0.690807	0.926	0.162	0.366344	0.5083	Mt	no	proteomics, literature	B	homolog of trypanosomatid-specific CI subunit NDUTB18
DIPPA_29884.mRNA.1	0.792	Mitochondrial transit peptide	Mitochondrion	Mitochondrion	Mitochondrion	0.9315	0.531623	0.667	0.719	0.829118	0.767	Mt	no	literature	B	CIV assembly protein Cox10
DIPPA_23760.mRNA.1	0.792	Mitochondrial transit peptide	Mitochondrion	Mitochondrion	Mitochondrion	0.858	0.774441	0.556	0.468	0.34425	0.9179	Mt	no	literature	B	Complex I (CI) assembly protein NDUFAF7/MidA
DIPPA_70105.mRNA.1	0.792	Mitochondrial transit peptide	Mitochondrion	Mitochondrion	Mitochondrion	0.8582	0.651946	0.759	0.289	0.048141	0.9729	Mt	no	proteomics, literature	D	mitochondrial ribosomal protein S42 (mS42)
DIPPA_21020.mRNA.1	0.791	Mitochondrial transit peptide	Mitochondrion	Mitochondrion	Mitochondrion	0.7264	0.910498	0.852	0.472	0.007712	0.7324	Mt	no	proteomics, literature	A	succinyl-CoA synthetase beta subunit (Sdh2C/SdhBC) [C-terminal half]
DIPPA_00688.mRNA.1	0.791	Mitochondrial transit peptide	Mitochondrion	Mitochondrion	Nucleus	0.894	0.840285	0.296	0.887	0.961296	0.8113	Mt	no	proteomics	D	possible mitochondrial small subunit ribosomal subunit assembly factor (mt-SAF)
TR63115__c0_g1_i2__m.10023	0.791	NA	Mitochondrion	Mitochondrion	Mitochondrion	0.6905	0.997045	0.852	0.168	0.077657	0.6716		no		J
DIPPA_03912.mRNA.1	0.791	Mitochondrial transit peptide	Mitochondrion	Mitochondrion	Mitochondrion	0.9638	0.340002	0.852	0.97	0.655551	0.7487		no		J
DIPPA_24611.mRNA.1	0.791	Mitochondrial transit peptide	Mitochondrion	Mitochondrion	Mitochondrion	0.7693	0.960036	0.593	0.809	0.24184	0.6442		no		J
DIPPA_17888.mRNA.1	0.79	NA	Mitochondrion	Mitochondrion	Mitochondrion	0.721	0.829237	1	0.824	0.36328	0.981		yes		C
TR101876__c0_g2_i1__m.22476	0.79	Mitochondrial transit peptide	Mitochondrion	Mitochondrion	Mitochondrion	0.7633	0.830063	0.833	0.973	0.375825	0.8829		no		J
TR78440__c2_g2_i6__m.15150	0.79	Mitochondrial transit peptide	Mitochondrion	Mitochondrion	Mitochondrion	0.8368	0.874211	0.463	0.763	0.541576	0.9932		no		J
DIPPA_01520.mRNA.2	0.789	Mitochondrial transit peptide	Mitochondrion	Mitochondrion	Mitochondrion	0.8764	0.74076	0.519	0.038	0.009326	0.1981		yes		C
DIPPA_27502.mRNA.1	0.789	Mitochondrial transit peptide	Mitochondrion	Mitochondrion	Mitochondrion	0.9166	0.500077	0.759	0.291	0.959351	0.9538		no	proteomics	I
DIPPA_01792.mRNA.1	0.789	Mitochondrial transit peptide	Mitochondrion	Mitochondrion	Mitochondrion	0.9305	0.567488	0.593	0.306	0.192778	0.6389		no
DIPPA_18132.mRNA.1	0.789	Mitochondrial transit peptide	Mitochondrion	Mitochondrion	Mitochondrion	0.8986	0.653502	0.574	0.933	0.418448	0.405		no
DIPPA_13330.mRNA.1	0.788	Mitochondrial transit peptide	Mitochondrion	Mitochondrion	Mitochondrion	0.8195	0.874951	0.519	0.477	0.15784	0.8794	Mt	no	proteomics, literature	D	mitochondrial ribosomal protein L80 (mL80)
DIPPA_00428.mRNA.1	0.788	Mitochondrial transit peptide	Mitochondrion	Mitochondrion	Mitochondrion	0.8195	0.874951	0.519	0.477	0.15784	0.8794		no		D
DIPPA_13182.mRNA.1	0.788	Mitochondrial transit peptide	Mitochondrion	Mitochondrion	Mitochondrion	0.903	0.496569	0.815	0.99	0.99887	0.9617	Mt	no	proteomics, literature	G	methylmalonyl-CoA epimerase
DIPPA_30110.mRNA.1	0.788	Mitochondrial transit peptide	Mitochondrion	Mitochondrion	Mitochondrion	0.8275	0.719468	0.741	0.736	0.335196	0.9217		no	proteomics	G
TR110994__c126_g43_i4__m.25257	0.788	Mitochondrial transit peptide	Mitochondrion	Mitochondrion	Secreted	0.9116	0.762693	0.333	0.138	0.165688	0.1893		no		I
DIPPA_11214.mRNA.1	0.788	Mitochondrial transit peptide	Mitochondrion	Mitochondrion	Plastid	0.897	0.822304	0.296	0.975	0.992537	0.9848		no	proteomics	J
TR97022__c0_g1_i1__m.20879	0.787	Mitochondrial transit peptide	Mitochondrion	Mitochondrion	Mitochondrion	0.9209	0.359551	0.963	0.35	0.055535	0.6161		yes		C
DIPPA_27922.mRNA.1	0.787	Transmembrane domain	Mitochondrion	Mitochondrion	Cytoplasm	0.8731	0.87633	0.296	0.255	0.027354	0.5608	Mt	no	literature	F	mitochondrial calcium uniporter MCU
DIPPA_27866.mRNA.2	0.787	Mitochondrial transit peptide	Mitochondrion	Mitochondrion	Mitochondrion	0.9168	0.548043	0.667	0.994	0.951256	0.995		no		F
DIPPA_15827.mRNA.1	0.787	Mitochondrial transit peptide|Peroxisomal targeting signal	Mitochondrion	Mitochondrion	Mitochondrion	0.8611	0.794272	0.481	0.11	0.096593	0.3654		no	proteomics	G
DIPPA_02537.mRNA.1	0.787	Mitochondrial transit peptide|Peroxisomal targeting signal	Mitochondrion	Mitochondrion	Mitochondrion	0.8212	0.733047	0.741	0.391	0.043626	0.7639		no	proteomics	G
DIPPA_30843.mRNA.1	0.786	Mitochondrial transit peptide	Mitochondrion	Mitochondrion	Mitochondrion	0.9233	0.626951	0.5	0.089	0.372052	0.6962	Mt	no	proteomics, literature	B	homolog of hypothetical protein Atptb1 (XP_822310.1), conserved [Trypanosoma brucei brucei TREU927]
DIPPA_03959.mRNA.1	0.786	Mitochondrial transit peptide	Mitochondrion	Mitochondrion	Nucleus	0.9809	0.678584	0.185	0.034	0.005247	0.7862	Mt	no	proteomics, literature	D	mitochondrial ribosomal protein L49 (mL49)
DIPPA_19207.mRNA.1	0.786	Mitochondrial transit peptide	Mitochondrion	Mitochondrion	Mitochondrion	0.8466	0.869038	0.407	0.002	0.000258	0.0438		no		F
DIPPA_03230.mRNA.1	0.786	Mitochondrial transit peptide	Mitochondrion	Mitochondrion	Mitochondrion	0.8933	0.489988	0.852	0.261	0.109836	0.9242		no		J
DIPPA_35859.mRNA.1	0.786	Mitochondrial transit peptide	Mitochondrion	Mitochondrion	Secreted	0.8428	0.955917	0.278	0.022	0.572574	0.4781		no	proteomics	J
DIPPA_29209.mRNA.1	0.785	Mitochondrial transit peptide	Mitochondrion	Mitochondrion	Cytoplasm	0.8279	0.962829	0.315	0.176	0.246296	0.9037	Mt	no	proteomics, literature	B	electron transfer flavoprotein subunit β
DIPPA_16976.mRNA.1	0.785	Mitochondrial transit peptide	Mitochondrion	Mitochondrion	Mitochondrion	0.8627	0.714153	0.593	0.02	0.458614	0.4319		no		G
DIPPA_21415.mRNA.1	0.785	Mitochondrial transit peptide	Mitochondrion	Mitochondrion	Mitochondrion	0.679	0.997532	0.852	0.722	0.628142	0.4565		no	proteomics	G
TR127692__c0_g1_i1__m.30559	0.785	Mitochondrial transit peptide	Mitochondrion	Mitochondrion	Mitochondrion	0.912	0.551338	0.667	0.989	0.50102	0.9853		no		J
DIPPA_31851.mRNA.1	0.785	Mitochondrial transit peptide	Mitochondrion	Mitochondrion	Mitochondrion	0.9394	0.574007	0.519	0.58	0.319848	0.9761		no		J
DIPPA_16193.mRNA.1	0.784	Mitochondrial transit peptide	Mitochondrion	Mitochondrion	Cytoskeleton	0.8873	0.860409	0.241	0.091	0.146482	0.2988	Mt	no	proteomics, literature	B	gamma carbonic anhydrase family protein, LbH_gamma_CA_like domain
DIPPA_28575.mRNA.1	0.784	Mitochondrial transit peptide	Mitochondrion	Mitochondrion	Mitochondrion	0.9322	0.465534	0.722	0.846	0.360159	0.9783		no		C
DIPPA_31975.mRNA.1	0.784	Mitochondrial transit peptide	Mitochondrion	Mitochondrion	Mitochondrion	0.7453	0.958716	0.648	0.696	0.615635	0.578	Mt	no	proteomics, literature	D	mitochondrial tRNA G46 N7-methyltransferase (small ribosomal subunit pull down-specific protein)
DIPPA_22345.mRNA.1	0.784	Mitochondrial transit peptide	Mitochondrion	Mitochondrion	Mitochondrion	0.7453	0.958716	0.648	0.696	0.615635	0.578		no		D
DIPPA_17893.mRNA.1	0.784	Mitochondrial transit peptide	Mitochondrion	Mitochondrion	Plastid	0.8632	0.997949	0.111	0.055	0.017498	0.1744		no	proteomics	F
DIPPA_30830.mRNA.1	0.784	Mitochondrial transit peptide	Mitochondrion	Mitochondrion	Mitochondrion	0.7875	0.824834	0.704	0.991	0.986689	0.9355		no	proteomics	G
DIPPA_15389.mRNA.1	0.784	Mitochondrial transit peptide	Mitochondrion	Mitochondrion	Mitochondrion	0.7122	0.838394	0.981	0.994	0.966479	0.9987		no	proteomics	G
DIPPA_15603.mRNA.1	0.784	Mitochondrial transit peptide	Mitochondrion	Mitochondrion	Cytoplasm	0.8265	0.995696	0.259	0.097	0.516693	0.6022		no		G
DIPPA_30275.mRNA.1	0.784	NA	Mitochondrion	Mitochondrion	Mitochondrion	0.8064	0.72369	0.796	0.851	0.211355	0.9814		no		J
DIPPA_20234.mRNA.1	0.784	Mitochondrial transit peptide	Mitochondrion	Mitochondrion	Mitochondrion	0.6973	0.973624	0.815	0.16	0.013758	0.5493		no		J
DIPPA_27719.mRNA.2	0.784	Mitochondrial transit peptide	Mitochondrion	Mitochondrion	Mitochondrion	0.9526	0.494088	0.593	0.56	0.835086	0.8565		no		J
DIPPA_35572.mRNA.1	0.784	Transmembrane domain	Mitochondrion	Mitochondrion	Mitochondrion	0.8547	0.86265	0.37	0	2.4e-05	0.0375		no	proteomics	J
DIPPA_24336.mRNA.1	0.784	NA	Mitochondrion	Mitochondrion	Cytoplasm	0.871	0.911755	0.222	0	1.4e-05	0.1754		no	proteomics	J
DIPPA_15603.mRNA.2	0.784	Mitochondrial transit peptide	Mitochondrion	Mitochondrion	Cytoplasm	0.8265	0.995696	0.259	0.097	0.516693	0.6022		no
DIPPA_26153.mRNA.1	0.783	NA	Mitochondrion	Mitochondrion	Mitochondrion	0.733	0.840253	0.889	0.236	0.001523	0.6324	Mt	no	literature	G	ubiquinone biosynthesis Coq8
DIPPA_27737.mRNA.1	0.783	Mitochondrial transit peptide	Mitochondrion	Mitochondrion	Mitochondrion	0.8612	0.575738	0.815	0.816	0.047237	0.93		no		J
DIPPA_29335.mRNA.1	0.782	NA	Mitochondrion	Mitochondrion	Cytoplasm	0.814	0.998303	0.296	0.024	0.000188	0.0281		no		F
DIPPA_19777.mRNA.1	0.782	Mitochondrial transit peptide	Mitochondrion	Mitochondrion	Mitochondrion	0.9294	0.40771	0.815	0.91	0.226774	0.9596		no		J
DIPPA_21344.mRNA.1	0.781	Mitochondrial transit peptide	Mitochondrion	Mitochondrion	Mitochondrion	0.9319	0.419512	0.778	0.938	0.068416	0.4039		yes		C
DIPPA_05998.mRNA.1	0.781	Mitochondrial transit peptide	Mitochondrion	Mitochondrion	Mitochondrion	0.903	0.568474	0.648	0.084	0.378587	0.9477	Mt	no	proteomics, literature	D	mitochondrial ribosomal protein L15 (uL15m)
DIPPA_30861.mRNA.1	0.781	NA	Mitochondrion	Mitochondrion	Mitochondrion	0.8502	0.662253	0.704	0.055	0.001453	0.6407		no		J
DIPPA_21853.mRNA.1	0.78	Mitochondrial transit peptide	Mitochondrion	Mitochondrion	Mitochondrion	0.8573	0.840254	0.37	0.243	0.000634	0.1638		yes		C
DIPPA_32620.mRNA.1	0.78	Transmembrane domain	Mitochondrion	Mitochondrion	Mitochondrion	0.7594	0.852592	0.741	0.987	0.975001	0.9975		no		I
DIPPA_09707.mRNA.1	0.78	Peroxisomal targeting signal	Mitochondrion	Mitochondrion	Mitochondrion	0.865	0.564927	0.796	0.302	0.096555	0.8692		no		J
DIPPA_70143.mRNA.1	0.779	Mitochondrial transit peptide	Mitochondrion	Mitochondrion	Mitochondrion	0.8337	0.537483	0.963	0.348	0.752672	0.9852		no		F
DIPPA_28089.mRNA.1	0.779	Mitochondrial transit peptide	Mitochondrion	Mitochondrion	Mitochondrion	0.7279	0.859472	0.852	0.414	0.905971	0.6976		no		G
DIPPA_34673.mRNA.1	0.779	Mitochondrial transit peptide	Mitochondrion	Mitochondrion	Mitochondrion	0.8381	0.52797	0.963	0.438	0.462587	0.9437		no		G
DIPPA_09875.mRNA.1	0.779	Mitochondrial transit peptide	Mitochondrion	Mitochondrion	Mitochondrion	0.9205	0.462983	0.741	0.532	0.131439	0.8658		no		G
DIPPA_28028.mRNA.1	0.779	Mitochondrial transit peptide	Mitochondrion	Mitochondrion	Mitochondrion	0.6657	0.98457	0.889	0.268	0.338828	0.4917		no		G
DIPPA_27719.mRNA.1	0.779	Mitochondrial transit peptide	Mitochondrion	Mitochondrion	Mitochondrion	0.9572	0.305845	0.852	0.527	0.835086	0.8544		no		J
DIPPA_04525.mRNA.1	0.779	Mitochondrial transit peptide	Mitochondrion	Mitochondrion	Mitochondrion	0.9279	0.509066	0.63	0.069	0.250987	0.8048		no		J
DIPPA_28089.mRNA.2	0.779	Mitochondrial transit peptide	Mitochondrion	Mitochondrion	Mitochondrion	0.7279	0.859472	0.852	0.414	0.905971	0.6976		no
TR100698__c0_g1_i2__m.22086	0.779	Mitochondrial transit peptide	Mitochondrion	Mitochondrion	Mitochondrion	0.7279	0.859472	0.852	0.414	0.905971	0.6976		no
DIPPA_09875.mRNA.2	0.779	Mitochondrial transit peptide	Mitochondrion	Mitochondrion	Mitochondrion	0.9205	0.462983	0.741	0.532	0.131439	0.8658		no
DIPPA_09875.mRNA.3	0.779	Mitochondrial transit peptide	Mitochondrion	Mitochondrion	Mitochondrion	0.9205	0.462983	0.741	0.532	0.131439	0.8658		no
DIPPA_18119.mRNA.1	0.778	Mitochondrial transit peptide	Mitochondrion	Nucleus	Mitochondrion	0.8874	0.425938	0.926	0.948	0.506404	0.9689	Mt	no	literature	B	Complex V (CV) ATP synthase F1 complex assembly factor 1 (ATPAF1/Atp11)
DIPPA_31898.mRNA.1	0.778	Mitochondrial transit peptide	Mitochondrion	Mitochondrion	Mitochondrion	0.8821	0.550643	0.741	0.094	0.409932	0.7507		no		D
DIPPA_11394.mRNA.1	0.778	NA	Mitochondrion	Mitochondrion	Mitochondrion	0.7085	0.967974	0.741	0.223	0.313105	0.6096		no		G
DIPPA_34947.mRNA.1	0.778	Mitochondrial transit peptide	Cytoplasm_Mitochondrion	Mitochondrion	Mitochondrion	0.7393	0.83791	0.833	0.858	0.510136	0.9876		no		G
DIPPA_23537.mRNA.1	0.778	Mitochondrial transit peptide	Mitochondrion	Mitochondrion	Mitochondrion	0.9002	0.552111	0.667	0.061	0.040541	0.1765		no		J
DIPPA_26041.mRNA.1	0.778	Transmembrane domain	Mitochondrion	Mitochondrion	Mitochondrion	0.8729	0.705702	0.519	0.174	0.004737	0.7929		no	proteomics	J
DIPPA_34584.mRNA.1	0.777	Mitochondrial transit peptide	Mitochondrion	Mitochondrion	Mitochondrion	0.9482	0.319389	0.852	0.952	0.906902	0.9984		no		C
DIPPA_25758.mRNA.1	0.777	Peroxisomal targeting signal	Mitochondrion	Mitochondrion	Mitochondrion	0.8046	0.687074	0.815	0.379	0.286591	0.9604	Mt	no	proteomics	D	mitochondrial FKBP-type peptidyl-prolyl cis-trans isomerase (possible mitochondrial large ribosomal subunit assembly factor (mt-LAF))
DIPPA_17827.mRNA.1	0.777	Mitochondrial transit peptide	Mitochondrion	Mitochondrion	Mitochondrion	0.9069	0.442812	0.815	0.991	0.59399	0.875		no		F
DIPPA_34960.mRNA.1	0.777	Mitochondrial transit peptide	Mitochondrion	Mitochondrion	Secreted	0.8496	0.956685	0.185	0.955	0.363809	0.6716		no	proteomics	I
DIPPA_15370.mRNA.2	0.777	Mitochondrial transit peptide	Mitochondrion	Mitochondrion	Mitochondrion	0.8501	0.667717	0.667	0.118	0.002299	0.4806		no		J
DIPPA_02038.mRNA.1	0.777	Mitochondrial transit peptide	Mitochondrion	Mitochondrion	Mitochondrion	0.8548	0.743624	0.519	0.029	0.020147	0.2544		no		J
DIPPA_56073.mRNA.1	0.777	Mitochondrial transit peptide	Mitochondrion	Mitochondrion	Mitochondrion	0.8435	0.614835	0.778	0.375	0.356063	0.9935		no		J
DIPPA_09136.mRNA.1	0.776	Transmembrane domain	Mitochondrion	Mitochondrion	Mitochondrion	0.7984	0.897353	0.481	0.02	2.2e-05	0.0878	Mt	no	proteomics, literature	F	inner membrane preprotein translocase Tim17,putative [Trypanosoma brucei gambiense DAL972]
DIPPA_06223.mRNA.1	0.776	Mitochondrial transit peptide	Mitochondrion	Secreted	Mitochondrion	0.9526	0.23883	0.963	0.953	0.916966	0.9825		no		G
DIPPA_17789.mRNA.1	0.776	Mitochondrial transit peptide	Mitochondrion	Mitochondrion	Mitochondrion	0.9217	0.4239	0.778	0.037	0.003529	0.9824		no		G
DIPPA_25060.mRNA.1	0.775	Mitochondrial transit peptide	Mitochondrion	Mitochondrion	Cytoplasm	0.8857	0.972409	0	0.1	0.089479	0.8132		no	proteomics	G
DIPPA_23795.mRNA.1	0.775	Mitochondrial transit peptide	Mitochondrion	Mitochondrion	Mitochondrion	0.7423	0.863914	0.759	0.765	0.702185	0.8511		no		J
DIPPA_26365.mRNA.1	0.775	Mitochondrial transit peptide	Mitochondrion	Mitochondrion	Mitochondrion	0.8705	0.542027	0.778	0.999	0.999178	0.9777		no		J
DIPPA_04639.mRNA.1	0.774	Mitochondrial transit peptide	Mitochondrion	Mitochondrion	Plastid	0.9242	0.78977	0.148	0.982	0.906639	0.997	Mt	no	literature	B	CIV assembly protein Cox15
DIPPA_05397.mRNA.1	0.774	Mitochondrial transit peptide	Mitochondrion	Mitochondrion	Mitochondrion	0.8706	0.605735	0.667	0.675	0.066758	0.8348	Mt	no	proteomics, literature	D	mitochondrial ribosomal protein S58 (mS58)
DIPPA_13933.mRNA.1	0.774	NA	Mitochondrion	Mitochondrion	Mitochondrion	0.7835	0.994213	0.37	0.014	5e-06	0.0235	Mt	no	proteomics, literature	F	iron-sulfur cluster biosynthesis mitoferrin
DIPPA_19939.mRNA.1	0.773	Mitochondrial transit peptide	Mitochondrion	Mitochondrion	Mitochondrion	0.8294	0.578366	0.87	0.81	0.688415	0.9045		no		A
DIPPA_03358.mRNA.1	0.773	Mitochondrial transit peptide	Mitochondrion	Plastid	Mitochondrion	0.9639	0.334854	0.741	0.02	0.016182	0.7423	Mt	no	proteomics, literature	D	mitochondrial ribosomal protein L42 (mL42)
DIPPA_34165.mRNA.1	0.773	NA	Mitochondrion	Mitochondrion	Nucleus	0.8936	0.813615	0.222	0.042	0.010647	0.2586	Mt	no	proteomics, literature	D	mitochondrial ribosomal protein S37 (mS37)
DIPPA_25989.mRNA.1	0.773	Mitochondrial transit peptide	Mitochondrion	Mitochondrion	Mitochondrion	0.9317	0.476145	0.63	0.773	0.542795	0.8275	Mt	no	proteomics	D	candidate mitochondrial small subunit ribosomal protein [also BolA domain-containing protein (putative ISC assembly factor)
DIPPA_29732.mRNA.1	0.773	NA	Mitochondrion	Mitochondrion	Mitochondrion	0.7147	0.999026	0.63	0.046	0.034132	0		no		F
DIPPA_15393.mRNA.1	0.773	NA	Mitochondrion	Mitochondrion	Secreted	0.8098	0.993306	0.259	0.033	0.007163	0.2315		no		F
DIPPA_00519.mRNA.1	0.773	Mitochondrial transit peptide	Mitochondrion	Mitochondrion	Mitochondrion	0.8695	0.549398	0.759	0.182	0.031721	0.534		no		H
DIPPA_70184.mRNA.1	0.773	Mitochondrial transit peptide	Mitochondrion	Mitochondrion	Plastid	0.8616	0.867815	0.259	0.999	0.888183	0.9969		no		J
DIPPA_19838.mRNA.1	0.773	Mitochondrial transit peptide	Mitochondrion	Mitochondrion	Mitochondrion	0.9319	0.287627	0.944	0.996	0.78913	0.9779		no		J
DIPPA_15091.mRNA.1	0.772	Transmembrane domain	Mitochondrion	Mitochondrion	Mitochondrion	0.9172	0.684967	0.333	0.004	0.045102	0.3395	Mt	no	proteomics, literature	B	homolog of T. brucei CIV conserved subunit Tb927.7.6990
DIPPA_10997.mRNA.1	0.772	Transmembrane domain	Mitochondrion	Mitochondrion	Mitochondrion	0.7286	0.82683	0.852	0.257	0.240531	0.9585		no		I
DIPPA_26091.mRNA.1	0.772	Mitochondrial transit peptide	Mitochondrion	Plastid	Mitochondrion	0.9225	0.429388	0.741	0.462	0.425164	0.7778		no		J
TR132833__c0_g1_i1__m.32247	0.772	NA	Mitochondrion	Mitochondrion	Mitochondrion	0.8193	0.864383	0.426	0.513	0.013199	0.5909		no		J
DIPPA_26091.mRNA.2	0.772	Mitochondrial transit peptide	Mitochondrion	Plastid	Mitochondrion	0.9225	0.429388	0.741	0.462	0.425164	0.7778		no
DIPPA_04638.mRNA.1	0.771	Mitochondrial transit peptide	Mitochondrion	Mitochondrion	Mitochondrion	0.7595	0.782931	0.796	0.962	0.507445	0.9273	Mt	no	literature	B	Complex I (CI) assembly protein NDUFAF6/C8orf38
DIPPA_26643.mRNA.1	0.771	Mitochondrial transit peptide	Mitochondrion	Mitochondrion	Nucleus	0.8805	0.747491	0.37	0.33	0.309535	0.938	Mt	yes	literature	D	mitochondrial large ribosomal subunit assembly factor 28 (mt-LAF28) [mitochondrial pentatricopeptide repeat (PPR) protein]
DIPPA_16049.mRNA.1	0.771	Mitochondrial transit peptide	Mitochondrion	Mitochondrion	Mitochondrion	0.8342	0.748349	0.556	0.951	0.985232	0.7973	Mt	no	literature	D	mitochondrial ribosome-binding ATPase YchF
DIPPA_01572.mRNA.1	0.771	Transmembrane domain	Mitochondrion	Mitochondrion	Secreted	0.8129	0.978595	0.259	0.004	0.010959	0.0155		no	proteomics	F
DIPPA_03340.mRNA.1	0.771	Mitochondrial transit peptide	Mitochondrion	Mitochondrion	Cytoplasm	0.9552	0.590942	0.333	0.019	0.637357	0.629		no		G
DIPPA_33843.mRNA.1	0.771	Mitochondrial transit peptide	Mitochondrion	Mitochondrion	Mitochondrion	0.8673	0.759824	0.407	0.044	0.06119	0.9173		no		J
DIPPA_05336.mRNA.1	0.77	Mitochondrial transit peptide	Mitochondrion	Mitochondrion	Mitochondrion	0.874	0.672499	0.519	0.848	0.79104	0.9761	Mt	no	proteomics	B	Diplonema-specific CI subunit NDUP6
DIPPA_27286.mRNA.1	0.77	NA	Mitochondrion	Mitochondrion	Mitochondrion	0.7102	0.807747	0.944	0.032	0.177891	0.7181		yes		C
DIPPA_29341.mRNA.1	0.77	Mitochondrial transit peptide	Mitochondrion	Mitochondrion	Mitochondrion	0.9426	0.416001	0.667	0.839	0.594767	0.9882		no	proteomics	C
DIPPA_16472.mRNA.1	0.77	Mitochondrial transit peptide	Mitochondrion	Cytoplasm	Mitochondrion	0.9418	0.397487	0.704	0.851	0.473225	0.9388		no		J
DIPPA_35852.mRNA.1	0.77	Mitochondrial transit peptide	Mitochondrion	Mitochondrion	Mitochondrion	0.9498	0.377104	0.704	0.144	0.150136	0.7618		no		J
TR70530__c0_g1_i2__m.12526	0.77	Mitochondrial transit peptide	Mitochondrion	Mitochondrion	Mitochondrion	0.9426	0.416001	0.667	0.839	0.594767	0.9882		no
DIPPA_31061.mRNA.1	0.769	Mitochondrial transit peptide	Mitochondrion	Mitochondrion	Secreted	0.8055	0.9999	0.241	0.959	0.577539	0.9211	Mt	no	literature	B	CIII assembly factor Bcs1 (chaperone)
DIPPA_04562.mRNA.1	0.769	Mitochondrial transit peptide	Mitochondrion	Mitochondrion	Mitochondrion	0.9303	0.378421	0.778	0.988	0.824721	0.9893	Mt	yes	proteomics	D	mitochondrial pentatricopeptide repeat (PPR) protein (possible mitochondrial small subunit ribosomal subunit assembly factor (mt-SAF))
DIPPA_04513.mRNA.1	0.769	NA	Mitochondrion	Mitochondrion	Mitochondrion	0.7576	0.924325	0.556	0.006	0.005568	0.0854		no		F
DIPPA_19188.mRNA.1	0.768	NA	Mitochondrion	Mitochondrion	Mitochondrion	0.7141	0.892477	0.778	0.935	0.039795	0.8826		yes		C
DIPPA_26686.mRNA.1	0.768	Mitochondrial transit peptide	Mitochondrion	Mitochondrion	Mitochondrion	0.8124	0.7217	0.667	0.798	0.374959	0.8136		yes		C
DIPPA_27532.mRNA.1	0.768	Mitochondrial transit peptide	Mitochondrion	Mitochondrion	Mitochondrion	0.9322	0.288766	0.907	0.749	0.015513	0.9775		yes		C
DIPPA_00187.mRNA.1	0.768	Mitochondrial transit peptide	Mitochondrion	Mitochondrion	Mitochondrion	0.8816	0.422729	0.889	0.488	0.915916	0.8566	Mt	yes	proteomics	D	mitochondrial pentatricopeptide repeat (PPR) protein (small ribosomal subunit pull down-specific protein)
DIPPA_07163.mRNA.1	0.768	NA	Nucleus_Mitochondrion	Mitochondrion	Mitochondrion	0.7117	0.974461	0.648	0.082	0.14311	0.9032	Mt	no	proteomics, literature	D	mitochondrial ribosomal protein L19 (bL19m)
DIPPA_14460.mRNA.1	0.768	NA	Mitochondrion	Mitochondrion	Plastid	0.8637	0.998404	0	0.001	2.7e-05	0.0673		no	proteomics	F
DIPPA_35429.mRNA.1	0.768	Mitochondrial transit peptide	Mitochondrion	Mitochondrion	Mitochondrion	0.8645	0.576401	0.704	0.008	0.127546	0.3637		no		J
DIPPA_32017.mRNA.1	0.767	Mitochondrial transit peptide	Mitochondrion	Mitochondrion	Mitochondrion	0.935	0.281338	0.907	0.272	0.003198	0.8956		yes		C
DIPPA_25728.mRNA.1	0.767	Mitochondrial transit peptide	Mitochondrion	Mitochondrion	Mitochondrion	0.6741	0.995909	0.759	0.931	0.326513	0.7922		no		G
DIPPA_09249.mRNA.1	0.767	Mitochondrial transit peptide	Mitochondrion	Mitochondrion	Mitochondrion	0.6741	0.995909	0.759	0.931	0.326513	0.7922	Mt	no	proteomics, literature	G	glycine cleavage system, glycine dehydrogenase (P-protein, GcsP)
DIPPA_31970.mRNA.1	0.767	Mitochondrial transit peptide	Mitochondrion	Mitochondrion	Mitochondrion	0.7844	0.66241	0.87	0.288	0.567462	0.7363		no	proteomics	G
DIPPA_01684.mRNA.1	0.767	Mitochondrial transit peptide	Mitochondrion	Mitochondrion	Mitochondrion	0.7544	0.814214	0.741	0.517	0.44394	0.5506		no		H
DIPPA_23470.mRNA.1	0.767	NA	Mitochondrion	Mitochondrion	Mitochondrion	0.8768	0.653358	0.519	0.041	0.00074	0.0733		no		J
TR41797__c0_g1_i1__m.5208	0.767	Mitochondrial transit peptide	Mitochondrion	Mitochondrion	Nucleus	0.9547	0.577456	0.333	0.028	0.012541	0.8003		no		J
DIPPA_17276.mRNA.1	0.767	NA	Mitochondrion	Mitochondrion	Mitochondrion	0.8654	0.723563	0.444	0.017	0.007464	0.2307		no		J
DIPPA_32017.mRNA.2	0.767	Mitochondrial transit peptide	Mitochondrion	Mitochondrion	Mitochondrion	0.935	0.281338	0.907	0.272	0.003198	0.8956		yes
DIPPA_06659.mRNA.1	0.766	Mitochondrial transit peptide	Mitochondrion	Mitochondrion	Mitochondrion	0.7392	0.910794	0.63	0.992	0.958797	0.9659		no		D
DIPPA_21716.mRNA.1	0.766	Mitochondrial transit peptide	Mitochondrion	Mitochondrion	Mitochondrion	0.684	0.843399	0.963	0.99	0.807616	0.9773	Mt	no	literature	D	mitochondrial large ribosomal subunit assembly factor 24 (mt-LAF24) [mitochondrial RlmK/RlmL family large subunit rRNA methyltransferase]
DIPPA_28089.mRNA.3	0.766	Mitochondrial transit peptide	Mitochondrion	Mitochondrion	Mitochondrion	0.7238	0.817472	0.852	0.411	0.905971	0.8174		no		G
DIPPA_21692.mRNA.1	0.766	Mitochondrial transit peptide	Mitochondrion	Mitochondrion	Mitochondrion	0.8795	0.509979	0.741	0.794	0.620563	0.9698	Mt	no	proteomics, literature	G	iron-sulfur cluster biosynthesis Nfu1
TR102278__c0_g1_i1__m.22622	0.766	Mitochondrial transit peptide	Mitochondrion	Mitochondrion	Mitochondrion	0.7528	0.856972	0.667	0.647	0.416239	0.6753		no		J
DIPPA_20710.mRNA.1	0.766	Mitochondrial transit peptide	Mitochondrion	Mitochondrion	Mitochondrion	0.8835	0.611596	0.556	0.418	0.640192	0.9403		no
DIPPA_21716.mRNA.2	0.766	Mitochondrial transit peptide	Mitochondrion	Mitochondrion	Mitochondrion	0.684	0.843399	0.963	0.99	0.807616	0.9773		no
DIPPA_00828.mRNA.1	0.765	Mitochondrial transit peptide	Mitochondrion	Mitochondrion	Mitochondrion	0.8518	0.637021	0.63	0.996	0.949416	0.9842	Mt	no	proteomics, literature	I	mitochondrial cytochrome c peroxidase (Ccp1)
DIPPA_19348.mRNA.1	0.764	Mitochondrial transit peptide	Mitochondrion	Mitochondrion	Mitochondrion	0.8143	0.657434	0.741	0.467	0.955831	1		no	proteomics	C
DIPPA_70246.mRNA.1	0.764	Transmembrane domain	Mitochondrion	Mitochondrion	Cytoplasm	0.8371	0.981921	0.111	0.003	0.01546	0.0192		no		F
DIPPA_02768.mRNA.1	0.764	Mitochondrial transit peptide	Mitochondrion	Mitochondrion	Mitochondrion	0.8993	0.643565	0.426	0.802	0.075355	0.9348		no		H
DIPPA_06387.mRNA.1	0.764	Mitochondrial transit peptide	Mitochondrion	Mitochondrion	Mitochondrion	0.8322	0.614213	0.741	0.94	0.015046	0.169		no		J
DIPPA_07532.mRNA.1	0.763	Mitochondrial transit peptide	Mitochondrion	Mitochondrion	Mitochondrion	0.76	0.78526	0.741	0.745	0.296624	0.9676		no		C
DIPPA_15326.mRNA.1	0.763	Mitochondrial transit peptide	Mitochondrion	Mitochondrion	Mitochondrion	0.8354	0.548619	0.833	0.988	0.549497	1		no		C
DIPPA_12147.mRNA.1	0.763	Mitochondrial transit peptide	Mitochondrion	Mitochondrion	Mitochondrion	0.916	0.398823	0.759	0.536	0.464988	0.9845	Mt	no	literature	D	mitochondrial large ribosomal subunit assembly factor 25 (mt-LAF25)
DIPPA_33604.mRNA.1	0.763	Mitochondrial transit peptide	Mitochondrion	Mitochondrion	Secreted	0.8641	0.843783	0.222	0.971	0.963928	0.9737	Mt	no	proteomics, literature	D	mitochondrial small ribosomal subunit assembly factor 13 (mt-SAF13)
DIPPA_17095.mRNA.1	0.763	Mitochondrial transit peptide	Mitochondrion	Mitochondrion	Mitochondrion	0.8994	0.671903	0.37	0.957	0.27649	0.8734		no		F
DIPPA_16614.mRNA.1	0.763	NA	Secreted_Mitochondrion	Mitochondrion	Mitochondrion	0.6265	0.992374	0.926	0.879	0.081242	0.8737		no		J
DIPPA_33604.mRNA.2	0.763	Mitochondrial transit peptide	Mitochondrion	Mitochondrion	Secreted	0.8641	0.843783	0.222	0.971	0.963928	0.9737		no
DIPPA_26098.mRNA.2	0.762	Mitochondrial transit peptide	Mitochondrion	Mitochondrion	Mitochondrion	0.6899	0.871088	0.87	0.083	0.006312	0.8159		yes		C
DIPPA_18237.mRNA.1	0.762	Mitochondrial transit peptide	Mitochondrion	Mitochondrion	Mitochondrion	0.8361	0.630682	0.685	0.082	0.386621	0.8401		no		D
DIPPA_26751.mRNA.1	0.762	Transmembrane domain	Mitochondrion	Mitochondrion	Mitochondrion	0.8247	0.845922	0.37	0.045	0.00318	0.0086		no		F
DIPPA_32711.mRNA.1	0.762	Mitochondrial transit peptide	Mitochondrion	Mitochondrion	Mitochondrion	0.6916	0.9344	0.759	0.435	0.087494	0.9629		no	proteomics	G
DIPPA_02949.mRNA.1	0.762	Mitochondrial transit peptide	Mitochondrion	Mitochondrion	Mitochondrion	0.8391	0.556706	0.796	0.753	0.459412	0.9553		no		J
DIPPA_33221.mRNA.1	0.762	Mitochondrial transit peptide	Mitochondrion	Mitochondrion	Mitochondrion	0.9117	0.639416	0.37	0.952	0.947185	0.8892		no		J
DIPPA_20447.mRNA.1	0.761	NA	Mitochondrion	Mitochondrion	Mitochondrion	0.7989	0.905216	0.37	0.042	0.003833	0.0748		no		F
DIPPA_70377.mRNA.1	0.761	Peroxisomal targeting signal	Cytoplasm_Mitochondrion	Mitochondrion	Mitochondrion	0.6993	0.967433	0.667	0.234	0.158889	0.7423		no		G
DIPPA_01194.mRNA.1	0.761	Mitochondrial transit peptide	Mitochondrion	Mitochondrion	Mitochondrion	0.8694	0.59077	0.611	0.912	0.98383	0.9392	Mt	no	literature	H	mitochondrial peptidase S9 family protein (prolyl oligopeptidase)
DIPPA_18064.mRNA.1	0.761	NA	Cytoplasm_Mitochondrion	Mitochondrion	Mitochondrion	0.7018	0.915146	0.741	0.364	0.148644	0.7222		no		I
DIPPA_12026.mRNA.1	0.761	Mitochondrial transit peptide	Mitochondrion	Mitochondrion	Mitochondrion	0.7299	0.993889	0.5	0.927	0.522617	0.9623		no		J
TR73573__c1_g9_i1__m.13626	0.761	Transmembrane domain	Mitochondrion	Mitochondrion	Mitochondrion	0.7942	0.616345	0.87	0.041	0.003029	0.7892		no		J
DIPPA_24950.mRNA.1	0.76	NA	Mitochondrion	Mitochondrion	Mitochondrion	0.6956	0.86086	0.852	0.127	0.243523	0.9757	Mt	no	proteomics, literature	D	mitochondrial ribosomal protein L73 (mL73)
DIPPA_28017.mRNA.1	0.76	NA	Mitochondrion	Mitochondrion	Mitochondrion	0.7787	0.973267	0.333	0.006	0.011909	0.0878		no		F
DIPPA_19588.mRNA.1	0.76	Mitochondrial transit peptide	Mitochondrion	Mitochondrion	Mitochondrion	0.8934	0.540926	0.593	0.03	0.857024	0.9054		no		G
DIPPA_22371.mRNA.1	0.76	Mitochondrial transit peptide	Mitochondrion	Mitochondrion	Mitochondrion	0.8435	0.670035	0.574	0.877	0.424591	0.9092		no		G
DIPPA_19190.mRNA.1	0.76	NA	Mitochondrion	Mitochondrion	Mitochondrion	0.6787	0.857284	0.926	0.239	0.104589	0.2445		no		J
DIPPA_24397.mRNA.1	0.76	Mitochondrial transit peptide	Mitochondrion	Mitochondrion	Secreted	0.8963	0.734469	0.259	0.439	0.222819	0.8043		no		J
DIPPA_24071.mRNA.1	0.759	Mitochondrial transit peptide	Mitochondrion	Mitochondrion	Nucleus	0.8259	0.944707	0.185	0.331	0.010373	0.2566	Mt	no	proteomics, literature	G	iron-sulfur cluster biosynthesis Isd11 (Complex1_LYR motif-containing protein)
DIPPA_26416.mRNA.1	0.759	Mitochondrial transit peptide	Mitochondrion	Mitochondrion	Mitochondrion	0.7419	0.934298	0.537	0.609	0.740925	0.9457		no		G
DIPPA_09710.mRNA.1	0.759	Mitochondrial transit peptide	Mitochondrion	Mitochondrion	Mitochondrion	0.8416	0.550657	0.778	0.925	0.608927	0.9966		no	proteomics	I
DIPPA_17525.mRNA.1	0.759	Mitochondrial transit peptide	Mitochondrion	Mitochondrion	Mitochondrion	0.7785	0.611984	0.926	0.679	0.259436	0.9794		no		J
DIPPA_03556.mRNA.1	0.759	NA	Mitochondrion	Mitochondrion	Cytoplasm	0.881	0.920787	0	0.002	2.7e-05	0.2005		no	proteomics	J
DIPPA_70258.mRNA.1	0.759	NA	Mitochondrion	Mitochondrion	Mitochondrion	0.7069	0.827265	0.852	0.997	0.306807	0.9336		no		J
DIPPA_31875.mRNA.1	0.758	Mitochondrial transit peptide	Mitochondrion	Mitochondrion	Mitochondrion	0.9273	0.40828	0.667	0.781	0.150068	0.3467		yes		C
DIPPA_04551.mRNA.1	0.758	Mitochondrial transit peptide	Mitochondrion	Mitochondrion	Mitochondrion	0.9346	0.257501	0.889	0.736	0.038892	0.4122	Mt	no	proteomics	D	mitochondrial small ribosomal subunit pull down-specific protein
DIPPA_05483.mRNA.1	0.758	Mitochondrial transit peptide	Mitochondrion	Mitochondrion	Mitochondrion	0.7624	0.759184	0.741	0.943	0.67675	0.8694		no	proteomics	G
DIPPA_21220.mRNA.1	0.758	Mitochondrial transit peptide	Mitochondrion	Mitochondrion	Mitochondrion	0.7809	0.681477	0.796	0.181	0.317494	0.5952		no		G
DIPPA_02250.mRNA.1	0.758	Mitochondrial transit peptide	Mitochondrion	Mitochondrion	Mitochondrion	0.7878	0.562944	0.963	0.058	0.414802	0.9888		no		G
DIPPA_01702.mRNA.1	0.758	Mitochondrial transit peptide	Cytoplasm_Mitochondrion	Mitochondrion	Mitochondrion	0.7037	0.776141	0.944	0.835	0.712131	0.9744		no		I
DIPPA_33537.mRNA.1	0.758	Mitochondrial transit peptide	Mitochondrion	Nucleus	Mitochondrion	0.9141	0.349247	0.815	0.956	0.399066	0.9923		no		J
DIPPA_10646.mRNA.1	0.758	Transmembrane domain	Mitochondrion	Mitochondrion	Mitochondrion	0.8527	0.583646	0.667	0.939	0.275914	0.9243		no		J
DIPPA_61635.mRNA.1	0.757	NA	Mitochondrion	Mitochondrion	Mitochondrion	0.6703	0.953741	0.778	0.366	0.039603	0.9273		no		C
DIPPA_08851.mRNA.1	0.757	Mitochondrial transit peptide	Mitochondrion	Cytoplasm	Mitochondrion	0.923	0.213256	1	0.365	0.055535	0.6178		yes		C
DIPPA_23931.mRNA.1	0.757	Mitochondrial transit peptide	Mitochondrion	Mitochondrion	Mitochondrion	0.9174	0.49377	0.556	0.841	0.646087	0.9098		no		J
DIPPA_21643.mRNA.1	0.756	Mitochondrial transit peptide	Mitochondrion	Mitochondrion	Mitochondrion	0.8648	0.638594	0.519	0.311	0.389024	0.8184	Mt	no	proteomics, literature	B	homolog of T. brucei CIV conserved subunit Tb927.10.4880
DIPPA_30324.mRNA.1	0.756	Mitochondrial transit peptide	Mitochondrion	Mitochondrion	Mitochondrion	0.8522	0.46938	0.852	0.378	0.174927	0.9038		no		C
DIPPA_23284.mRNA.1	0.756	Mitochondrial transit peptide	Mitochondrion	Mitochondrion	Mitochondrion	0.7637	0.948346	0.407	0.072	0.752264	0.5211		no		C
DIPPA_26231.mRNA.1	0.756	Mitochondrial transit peptide	Mitochondrion	Mitochondrion	Mitochondrion	0.8894	0.423684	0.778	0.912	0.548036	0.9662		yes		C
DIPPA_17897.mRNA.1	0.756	Mitochondrial transit peptide	Mitochondrion	Cytoplasm	Mitochondrion	0.9481	0.261454	0.815	0.893	0.969615	0.9428	Mt	no	literature	G	iron-sulfur cluster biosynthesis Yfh1 (frataxin)
DIPPA_00426.mRNA.1	0.756	Mitochondrial transit peptide	Mitochondrion	Mitochondrion	Mitochondrion	0.8852	0.497372	0.667	0.148	0.09155	0.7134		no		G
DIPPA_08520.mRNA.1	0.756	Mitochondrial transit peptide	Mitochondrion	Mitochondrion	Mitochondrion	0.7922	0.843745	0.463	0.005	0.014579	0.5346		no		I
DIPPA_32922.mRNA.2	0.755	Mitochondrial transit peptide	Mitochondrion	Nucleus	Mitochondrion	0.9532	0.244159	0.815	0.903	0.144676	0.9535		yes		C
DIPPA_00270.mRNA.1	0.755	Mitochondrial transit peptide	Mitochondrion	Mitochondrion	Mitochondrion	0.8727	0.526933	0.667	0.535	0.390822	0.8632	Mt	no	literature	H	mitochondrial ATPase family gene 1 (AFG1) ATPase
DIPPA_04545.mRNA.1	0.754	Mitochondrial transit peptide	Mitochondrion	Mitochondrion	Mitochondrion	0.8609	0.471889	0.796	0.221	0.141005	0.742	Mt	yes	proteomics	D	mitochondrial pentatricopeptide repeat (PPR) protein (possible mitochondrial small subunit ribosomal subunit assembly factor (mt-SAF))
DIPPA_60890.mRNA.1	0.754	Mitochondrial transit peptide	Secreted_Mitochondrion	Mitochondrion	Mitochondrion	0.7857	0.662967	0.778	0.038	0.016099	0.8477		no		G
DIPPA_01189.mRNA.1	0.754	Mitochondrial transit peptide	Mitochondrion	Mitochondrion	Mitochondrion	0.8695	0.550244	0.63	0.995	0.592102	0.9937		no	proteomics	G
DIPPA_35317.mRNA.1	0.754	Transmembrane domain	Mitochondrion	Mitochondrion	Secreted	0.7702	0.990641	0.296	0.622	0.29508	0.9865		no		J
DIPPA_22511.mRNA.1	0.754	Mitochondrial transit peptide	Mitochondrion	Mitochondrion	Mitochondrion	0.8311	0.621879	0.667	0.044	0.256929	0.6529		no		J
DIPPA_33806.mRNA.1	0.754	Mitochondrial transit peptide	Mitochondrion	Mitochondrion	Mitochondrion	0.8243	0.648607	0.648	0.293	0.229388	0.9601		no		J
DIPPA_05863.mRNA.1	0.753	Mitochondrial transit peptide	Mitochondrion	Cytoplasm	Mitochondrion	0.9385	0.271606	0.815	0.922	0.667281	0.978	Mt	no	proteomics, literature	D	mitochondrial large subunit ribosomal assembly factor 1 (mt-LAF1) [GTP-binding protein/GTPase Der/EngA]
DIPPA_10242.mRNA.1	0.753	Mitochondrial transit peptide	Mitochondrion	Mitochondrion	Mitochondrion	0.9133	0.441575	0.63	0.25	0.307836	0.3593	Mt	no	proteomics, literature	D	mitochondrial translation initiation factor 2 (IF2) [also mitochondrial small subunit assembly factor]
DIPPA_17272.mRNA.1	0.753	Mitochondrial transit peptide	Mitochondrion	Mitochondrion	Mitochondrion	0.9441	0.411307	0.556	0.245	0.127254	0.9091	Mt	no	proteomics, literature	D	mitochondrial ribosomal protein L79 (mL79)
DIPPA_35130.mRNA.1	0.753	Mitochondrial transit peptide	Mitochondrion	Mitochondrion	Mitochondrion	0.6571	0.96895	0.778	0.916	0.921694	0.8119		no	proteomics	G
DIPPA_00021.mRNA.1	0.753	Mitochondrial transit peptide	Mitochondrion	Cytoplasm	Mitochondrion	0.9275	0.330962	0.759	0.842	0.867787	0.9685	Mt	no	proteomics, literature	H	mitochondrial ATP-dependent protease ATPase subunit HslU
DIPPA_29064.mRNA.1	0.753	Mitochondrial transit peptide	Mitochondrion	Mitochondrion	Mitochondrion	0.9572	0.381156	0.556	0.402	0.03215	0.1002		no		J
DIPPA_16733.mRNA.1	0.753	NA	Mitochondrion	Mitochondrion	Mitochondrion	0.8317	0.702761	0.519	0	0.001894	0.1934		no		J
DIPPA_27291.mRNA.1	0.752	NA	Mitochondrion	Mitochondrion	Cytoplasm	0.8108	0.996251	0.111	0.001	0.000737	0.0791	Mt	no	proteomics, literature	B	Complex III (CIII) ubiquinol:cytochrome c oxidoreductase subunit 6 (Qcr6, hinge protein)
DIPPA_00261.mRNA.1	0.752	NA	Mitochondrion	Mitochondrion	Mitochondrion	0.8364	0.746223	0.426	0.146	0.00022	0.6345		yes		C
DIPPA_24028.mRNA.1	0.752	Mitochondrial transit peptide	Mitochondrion	Cytoplasm	Mitochondrion	0.9222	0.217535	0.963	0.363	0.055535	0.6184		yes		C
DIPPA_04159.mRNA.1	0.752	Mitochondrial transit peptide	Mitochondrion	Mitochondrion	Mitochondrion	0.941	0.361154	0.648	0.015	0.144294	0.5558	Mt	no	proteomics, literature	D	mitochondrial ribosomal protein S54 (mS54)
DIPPA_26438.mRNA.1	0.752	Mitochondrial transit peptide	Mitochondrion	Mitochondrion	Mitochondrion	0.7049	0.882324	0.722	0.151	0.170688	0.7975		no		G
DIPPA_20371.mRNA.1	0.752	Mitochondrial transit peptide	Mitochondrion	Mitochondrion	Secreted	0.8479	0.772766	0.333	0.416	0.066318	0.5468		no		J
DIPPA_09819.mRNA.1	0.752	Mitochondrial transit peptide	Mitochondrion	Mitochondrion	Mitochondrion	0.8969	0.610528	0.407	0.832	0.408274	0.5878		no		J
DIPPA_51727.mRNA.1	0.752	NA	Mitochondrion	Mitochondrion	Mitochondrion	0.6008	0.989604	0.963	0.219	0.523356	0.6144		no
DIPPA_01687.mRNA.1	0.751	Mitochondrial transit peptide	Mitochondrion	Mitochondrion	Cytoplasm	0.9133	0.635192	0.296	0.041	0.039113	0.2803	Mt	yes	proteomics, literature	D	mitochondrial ribosomal protein S53 (mS53)
DIPPA_34492.mRNA.1	0.751	Mitochondrial transit peptide	Mitochondrion	Mitochondrion	Mitochondrion	0.9277	0.442549	0.556	0.088	0.001702	0.2617	Mt	no	proteomics, literature	D	mitochondrial small ribosomal subunit assembly factor RbgA/YqeH (GTP-binding protein/GTPase)
DIPPA_04837.mRNA.1	0.751	Mitochondrial transit peptide	Mitochondrion	Mitochondrion	Mitochondrion	0.8672	0.545833	0.63	0.334	0.770546	0.9109		no		G
DIPPA_31034.mRNA.1	0.751	Mitochondrial transit peptide	Mitochondrion	Mitochondrion	Mitochondrion	0.6881	0.796786	0.926	0.455	0.140178	0.8931		no		G
DIPPA_09882.mRNA.1	0.751	Mitochondrial transit peptide	Mitochondrion	Mitochondrion	Mitochondrion	0.9028	0.370286	0.778	0.356	0.71324	0.919		no		J
DIPPA_01014.mRNA.1	0.751	Mitochondrial transit peptide	Mitochondrion	Mitochondrion	Nucleus	0.9444	0.58177	0.259	0.085	0.053452	0.5122		no		J
DIPPA_70039.mRNA.1	0.75	NA	Mitochondrion	Mitochondrion	Mitochondrion	0.6565	0.992168	0.722	0.236	0.600236	0.143		no		J
TR131079__c0_g1_i2__m.31790	0.75	NA	Cytoplasm_Mitochondrion	Mitochondrion	Mitochondrion	0.658	0.997871	0.704	0.064	0.065455	0.7619		no		J
DIPPA_22816.mRNA.1	0.75	Mitochondrial transit peptide	Mitochondrion	Mitochondrion	Mitochondrion	0.8603	0.578319	0.593	0.163	0.031756	0.9307		no		J
DIPPA_10309.mRNA.1	0.748	Mitochondrial transit peptide	Mitochondrion	Mitochondrion	Mitochondrion	0.8842	0.582301	0.481	0.956	0.170853	0.796		no		J
TR67325__c0_g2_i1__m.11333	0.748	NA	Mitochondrion	Mitochondrion	Mitochondrion	0.8441	0.678582	0.481	0.077	0.008708	0.2933		no		J
TR30842__c0_g1_i1__m.3697	0.748	Mitochondrial transit peptide	Mitochondrion	Mitochondrion	Nucleus	0.8738	0.606305	0.481	0.994	0.868904	1		no		J
DIPPA_16893.mRNA.1	0.748	Mitochondrial transit peptide	Mitochondrion	Mitochondrion	Mitochondrion	0.8367	0.783962	0.333	0.12	0.783582	0.62		no		J
DIPPA_33855.mRNA.1	0.747	Mitochondrial transit peptide	Mitochondrion	Cytoplasm	Mitochondrion	0.9669	0.112008	0.926	0.272	0.04273	0.7388		yes		C
DIPPA_07964.mRNA.1	0.747	Mitochondrial transit peptide	Mitochondrion	Mitochondrion	Mitochondrion	0.8786	0.381129	0.833	0.366	0.116032	0.9991		no		E
DIPPA_28863.mRNA.1	0.747	NA	Mitochondrion	Mitochondrion	Mitochondrion	0.7579	0.948303	0.37	0.01	0.000104	0.1292		no		J
DIPPA_11990.mRNA.1	0.746	NA	Mitochondrion	Mitochondrion	Mitochondrion	0.7228	0.981035	0.444	0.001	0.001477	0.5346		no		F
DIPPA_22823.mRNA.1	0.746	NA	Mitochondrion	Mitochondrion	Mitochondrion	0.7228	0.981035	0.444	0.001	0.001477	0.5346		no		F
DIPPA_18049.mRNA.1	0.746	Mitochondrial transit peptide	Mitochondrion	Mitochondrion	Mitochondrion	0.8064	0.548966	0.833	0.161	0.399867	0.6902		no	proteomics	G
DIPPA_00107.mRNA.1	0.746	Mitochondrial transit peptide	Mitochondrion	Mitochondrion	Mitochondrion	0.8127	0.690666	0.574	0.699	0.90679	0.7246		no		J
DIPPA_34793.mRNA.1	0.745	Mitochondrial transit peptide	Mitochondrion	Mitochondrion	Mitochondrion	0.803	0.69834	0.593	0.843	0.32491	0.6787	Mt	no	proteomics, literature	B	Complex I (CI) NADH:ubiquinone oxidoreductase subunit 39-kDa/NUEM/NDUFA9
DIPPA_11159.mRNA.1	0.745	Mitochondrial transit peptide	Mitochondrion	Mitochondrion	Mitochondrion	0.8453	0.573339	0.63	0.921	0.992703	1		no		C
DIPPA_23253.mRNA.1	0.745	Mitochondrial transit peptide	Mitochondrion	Mitochondrion	Mitochondrion	0.7554	0.943245	0.37	0.1	0.739942	0.5012		no		C
DIPPA_23270.mRNA.1	0.745	Mitochondrial transit peptide	Mitochondrion	Mitochondrion	Mitochondrion	0.7554	0.943245	0.37	0.1	0.739942	0.5012		no		C
DIPPA_01574.mRNA.1	0.745	Mitochondrial transit peptide	Mitochondrion	Mitochondrion	Mitochondrion	0.8118	0.697302	0.556	0.003	0.105572	0.6243		no		D
DIPPA_51020.mRNA.1	0.745	Mitochondrial transit peptide	Cytoplasm_Mitochondrion	Mitochondrion	Mitochondrion	0.8357	0.684969	0.481	0.589	0.733085	0.8708		no		G
DIPPA_03250.mRNA.1	0.745	NA	Mitochondrion	Mitochondrion	Mitochondrion	0.6374	0.84833	1	0.961	0.953702	0.9743		no		J
DIPPA_51020.mRNA.2	0.745	Mitochondrial transit peptide	Cytoplasm_Mitochondrion	Mitochondrion	Mitochondrion	0.8357	0.684969	0.481	0.589	0.733085	0.8708		no
DIPPA_29853.mRNA.1	0.744	Mitochondrial transit peptide	Mitochondrion	Cytoplasm	Mitochondrion	0.9068	0.399228	0.667	0.642	0.511392	0.8149		no		I
DIPPA_07131.mRNA.1	0.744	Mitochondrial transit peptide	Mitochondrion	Cytoplasm	Mitochondrion	0.9293	0.413429	0.556	0.805	0.89105	0.6854		no		J
DIPPA_33098.mRNA.1	0.744	Mitochondrial transit peptide	Mitochondrion	Mitochondrion	Mitochondrion	0.6961	0.839136	0.778	0.51	0.585909	0.9831		no		J
DIPPA_21638.mRNA.1	0.744	Mitochondrial transit peptide	Mitochondrion	Mitochondrion	Mitochondrion	0.8723	0.604893	0.463	0.638	0.435378	0.9301		no		J
DIPPA_09382.mRNA.1	0.744	NA	Mitochondrion	Mitochondrion	Cytoplasm	0.8357	0.73695	0.389	0.003	0.000144	0.0337		no		J
DIPPA_21638.mRNA.2	0.744	Mitochondrial transit peptide	Mitochondrion	Mitochondrion	Mitochondrion	0.8723	0.604893	0.463	0.638	0.435378	0.9301		no
DIPPA_03432.mRNA.1	0.743	Mitochondrial transit peptide	Mitochondrion	Mitochondrion	Plastid	0.8666	0.737048	0.259	0.981	0.860314	0.9957		no		B
DIPPA_03441.mRNA.1	0.743	Mitochondrial transit peptide	Mitochondrion	Mitochondrion	Plastid	0.8666	0.737048	0.259	0.981	0.860314	0.9957		no		B
DIPPA_03462.mRNA.1	0.743	Mitochondrial transit peptide	Mitochondrion	Mitochondrion	Plastid	0.8666	0.737048	0.259	0.981	0.860314	0.9957	Mt	no	proteomics, literature	B	Complex V (CV) F1Fo ATP synthase, Fo subunit c (Atp9/AtpE)
DIPPA_14085.mRNA.1	0.743	Mitochondrial transit peptide	Mitochondrion	Mitochondrion	Mitochondrion	0.8507	0.484693	0.741	0.269	0.150248	0.5844	Mt	no	proteomics	B	Diplonema-specific CI subunit NDUP4
DIPPA_34556.mRNA.1	0.743	Mitochondrial transit peptide	Mitochondrion	Mitochondrion	Mitochondrion	0.9114	0.419037	0.611	0.397	0.845014	0.6276		no		G
DIPPA_13987.mRNA.1	0.743	Mitochondrial transit peptide	Cytoplasm_Mitochondrion	Mitochondrion	Mitochondrion	0.7399	0.773838	0.704	0.244	0.212546	0.7234		no		J
DIPPA_30040.mRNA.1	0.743	Mitochondrial transit peptide	Mitochondrion	Nucleus	Mitochondrion	0.953	0.173492	0.852	0.732	0.060645	0.7608		no		J
DIPPA_30040.mRNA.2	0.743	Mitochondrial transit peptide	Mitochondrion	Nucleus	Mitochondrion	0.953	0.173492	0.852	0.732	0.060645	0.7608		no
DIPPA_70128.mRNA.1	0.742	Mitochondrial transit peptide	Mitochondrion	Mitochondrion	Mitochondrion	0.8284	0.622856	0.593	0.147	0.017855	0.9186	Mt	no	proteomics, literature	B	homolog of trypanosomatid-specific CI subunit NDUTB31
DIPPA_35946.mRNA.1	0.742	NA	Mitochondrion	Mitochondrion	Plastid	0.7837	0.999697	0.148	0.006	0.000281	0.0189		no	proteomics	F
DIPPA_31567.mRNA.1	0.742	Peroxisomal targeting signal	Mitochondrion	Mitochondrion	Mitochondrion	0.7129	0.769187	0.815	0.124	0.536816	0.9344		no	proteomics	G
DIPPA_29389.mRNA.1	0.742	Mitochondrial transit peptide	Mitochondrion	Mitochondrion	Mitochondrion	0.8923	0.403756	0.704	0.02	0.229922	0.4658		no		H
DIPPA_08080.mRNA.1	0.742	Mitochondrial transit peptide	Mitochondrion	Mitochondrion	Mitochondrion	0.8707	0.311117	0.944	0.418	0.151467	0.6594	Mt	no	literature	I	mitochondrial thioredoxin (TRX) family protein
DIPPA_70255.mRNA.1	0.742	Mitochondrial transit peptide	Mitochondrion_Plastid	Mitochondrion	Plastid	0.8415	0.859445	0.148	0.892	0.843083	0.8176		no		J
DIPPA_06831.mRNA.1	0.741	Mitochondrial transit peptide	Mitochondrion	Mitochondrion	Mitochondrion	0.88	0.406211	0.741	0.002	0.004116	0.1686		yes		C
TR105753__c0_g1_i1__m.23625	0.741	Mitochondrial transit peptide	Mitochondrion	Mitochondrion	Mitochondrion	0.6701	0.801794	0.926	0.273	0.070376	0.4135		no		C
DIPPA_18570.mRNA.1	0.741	Mitochondrial transit peptide	Mitochondrion	Mitochondrion	Mitochondrion	0.7868	0.476216	1	0.809	0.056275	0.9998	Mt	no	proteomics, literature	D	mitochondrial ribosomal protein L3 (uL3m)
DIPPA_13052.mRNA.1	0.741	Mitochondrial transit peptide	Mitochondrion	Mitochondrion	Plastid	0.8731	0.669365	0.333	0.765	0.683053	0.4345		no		J
DIPPA_33113.mRNA.1	0.74	NA	Mitochondrion_Plastid	Mitochondrion	Mitochondrion	0.6839	0.942608	0.63	0.782	0.833633	0.6572		no		C
DIPPA_24182.mRNA.1	0.739	Mitochondrial transit peptide	Mitochondrion	Mitochondrion	Secreted	0.9237	0.563163	0.296	0.002	0.639957	0.7752		no	proteomics	D
DIPPA_06442.mRNA.1	0.739	NA	Mitochondrion	Mitochondrion	Secreted	0.8199	0.922723	0.111	0.001	0.001505	0.0052		no		F
TR91905__c0_g2_i1__m.19188	0.739	Mitochondrial transit peptide	Mitochondrion	Mitochondrion	Nucleus	0.862	0.696785	0.315	0.829	0.037704	0.5889		no		J
DIPPA_16604.mRNA.1	0.739	Mitochondrial transit peptide	Mitochondrion	Mitochondrion	Mitochondrion	0.8626	0.352923	0.889	0.967	0.992225	0.9974		no	proteomics	J
DIPPA_06248.mRNA.1	0.738	Mitochondrial transit peptide	Mitochondrion	Mitochondrion	Mitochondrion	0.8801	0.527767	0.519	0.819	0.396998	0.9432	Mt	no	proteomics	D	candidate mitochondrial small subunit ribosomal protein
DIPPA_26001.mRNA.1	0.738	NA	Mitochondrion	Mitochondrion	Secreted	0.8438	0.861192	0.111	0.005	0.02363	0.0398		no		F
DIPPA_17670.mRNA.1	0.738	Mitochondrial transit peptide	Mitochondrion	Mitochondrion	Nucleus	0.9418	0.54656	0.241	0.243	0.055825	0.5435		no		H
DIPPA_11606.mRNA.1	0.738	Mitochondrial transit peptide	Mitochondrion	Mitochondrion	Mitochondrion	0.8798	0.574161	0.444	0.461	0.024957	0.9439		no		J
DIPPA_16978.mRNA.1	0.737	NA	Secreted_Mitochondrion	Mitochondrion	Mitochondrion	0.6323	0.850844	0.963	0.023	0.627215	0.7419	Mt	no	proteomics, literature	B	homolog of hypothetical protein Atptb4 (XP_823205.1), conserved [Trypanosoma brucei brucei TREU927]
DIPPA_03537.mRNA.1	0.737	Mitochondrial transit peptide	Mitochondrion	Mitochondrion	Mitochondrion	0.7961	0.861523	0.296	0.272	0.059694	0.4227		no		F
DIPPA_35006.mRNA.1	0.737	Mitochondrial transit peptide	Mitochondrion	Mitochondrion	Mitochondrion	0.7976	0.72155	0.519	0.257	0.085903	0.5854		no		G
DIPPA_04557.mRNA.1	0.737	Mitochondrial transit peptide	Mitochondrion	Mitochondrion	Mitochondrion	0.864	0.541324	0.556	0.998	0.555813	0.9907		no		J
DIPPA_11176.mRNA.1	0.736	Mitochondrial transit peptide	Mitochondrion	Mitochondrion	Mitochondrion	0.7952	0.559494	0.796	0.904	0.973627	1		no	proteomics	C
DIPPA_03344.mRNA.1	0.736	Mitochondrial transit peptide	Mitochondrion	Mitochondrion	Cytoplasm	0.9276	0.606743	0.185	0.066	0.729214	0.9008		no		G
DIPPA_14880.mRNA.1	0.736	Mitochondrial transit peptide	Mitochondrion	Mitochondrion	Cytoplasm	0.8027	0.751123	0.444	0.35	0.063769	0.7644		no	proteomics	I
DIPPA_08893.mRNA.1	0.736	Mitochondrial transit peptide	Mitochondrion	Mitochondrion	Mitochondrion	0.7285	0.641176	0.926	0.995	0.272769	0.9904		no		J
DIPPA_29329.mRNA.1	0.736	Mitochondrial transit peptide	Mitochondrion	Mitochondrion	Mitochondrion	0.7066	0.792637	0.759	0.998	0.399967	0.9895		no		J
DIPPA_23265.mRNA.1	0.735	NA	Mitochondrion	Mitochondrion	Mitochondrion	0.6921	0.924129	0.593	0.073	0.603466	0.4513		no		C
DIPPA_34825.mRNA.1	0.735	Mitochondrial transit peptide	Mitochondrion	Mitochondrion	Nucleus	0.8997	0.647913	0.222	0.131	0.092037	0.7305	Mt	no	proteomics, literature	D	mitochondrial ribosomal protein S10 (uS10m)
DIPPA_09512.mRNA.1	0.735	NA	Mitochondrion	Mitochondrion	Mitochondrion	0.7506	0.661369	0.796	0.003	0.068493	0.798		no		G
DIPPA_15993.mRNA.1	0.735	NA	Mitochondrion	Mitochondrion	Mitochondrion	0.6885	0.863706	0.704	0.59	0.297458	0.7414		no		G
DIPPA_15434.mRNA.1	0.735	Mitochondrial transit peptide	Mitochondrion	Mitochondrion	Mitochondrion	0.8986	0.248953	0.889	0.39	0.020279	0.8205		no		J
DIPPA_16076.mRNA.1	0.735	Mitochondrial transit peptide	Mitochondrion	Mitochondrion	Cytoskeleton	0.8819	0.710862	0.185	0.042	0.027081	0.2392		no		J
DIPPA_09512.mRNA.2	0.735	NA	Mitochondrion	Mitochondrion	Mitochondrion	0.7506	0.661369	0.796	0.003	0.068493	0.798		no
DIPPA_24083.mRNA.1	0.734	Mitochondrial transit peptide	Mitochondrion	Mitochondrion	Mitochondrion	0.8579	0.366755	0.852	0.974	0.388332	0.9998		no		A
DIPPA_12306.mRNA.1	0.734	NA	Mitochondrion	Mitochondrion	Cytoskeleton	0.728	0.946323	0.407	0.036	0.035457	0.8526		no		F
DIPPA_13025.mRNA.1	0.734	Transmembrane domain	Mitochondrion	Mitochondrion	Peroxisome	0.762	0.994933	0.185	0.006	2e-05	0.0096		no	proteomics	F
DIPPA_33073.mRNA.1	0.734	Mitochondrial transit peptide	Mitochondrion	Mitochondrion	Mitochondrion	0.784	0.588818	0.778	0.264	0.897691	0.8537		no		J
DIPPA_19530.mRNA.1	0.733	Mitochondrial transit peptide	Mitochondrion	Mitochondrion	Plastid	0.8386	0.765474	0.259	0.984	0.814167	0.9938		no		B
DIPPA_12325.mRNA.1	0.733	Mitochondrial transit peptide	Mitochondrion	Mitochondrion	Mitochondrion	0.8986	0.510333	0.444	0.175	0.148251	0.9384	Mt	no	proteomics	B	Diplonema-specific CI subunit NDUP1
DIPPA_19169.mRNA.1	0.733	Mitochondrial transit peptide	Mitochondrion	Mitochondrion	Mitochondrion	0.8482	0.696603	0.333	0.795	0.95882	0.995		no		B
DIPPA_19165.mRNA.1	0.733	Mitochondrial transit peptide	Mitochondrion	Mitochondrion	Mitochondrion	0.8482	0.696603	0.333	0.795	0.95882	0.995	Mt	no	proteomics, literature	B	Complex V (CV) F1Fo ATP synthase, Fo subunit c (Atp9/AtpE)
DIPPA_26885.mRNA.1	0.733	Mitochondrial transit peptide	Mitochondrion	Mitochondrion	Mitochondrion	0.8541	0.592187	0.481	0.828	0.039693	0.9832		no		D
DIPPA_33406.mRNA.1	0.733	NA	Mitochondrion	Mitochondrion	Mitochondrion	0.7836	0.783314	0.444	0.159	0.304109	0.9766	Mt	no	proteomics, literature	D	mitochondrial ribosomal protein L31 (bL31m)
TR52636__c0_g1_i1__m.6628	0.733	Transmembrane domain	Mitochondrion	Mitochondrion	Peroxisome	0.7604	0.997377	0.185	0.006	2e-05	0.0096		no		F
DIPPA_09521.mRNA.1	0.733	Mitochondrial transit peptide	Mitochondrion	Cytoplasm	Mitochondrion	0.9125	0.221794	0.87	0.606	0.812733	0.7902		no		J
DIPPA_14862.mRNA.1	0.733	NA	Mitochondrion	Mitochondrion	Mitochondrion	0.8009	0.676472	0.556	0.615	0.003287	0.5721		no		J
DIPPA_12086.mRNA.1	0.733	NA	Mitochondrion	Mitochondrion	Mitochondrion	0.7819	0.454831	1	0.917	0.527575	0.9405		no		J
DIPPA_29365.mRNA.1	0.732	Mitochondrial transit peptide	Mitochondrion	Mitochondrion	Mitochondrion	0.8479	0.60488	0.481	0.262	0.13379	0.9468	Mt	no	proteomics, literature	D	mitochondrial ribosomal protein L38 (mL38)
DIPPA_08764.mRNA.1	0.732	NA	Mitochondrion	Mitochondrion	Mitochondrion	0.6672	0.859865	0.778	0.908	0.771785	0.9251		no		G
DIPPA_24991.mRNA.1	0.732	Mitochondrial transit peptide	Mitochondrion	Cytoplasm	Mitochondrion	0.9152	0.263562	0.778	0.831	0.615854	0.8322		no	proteomics	G
DIPPA_34810.mRNA.1	0.732	NA	Mitochondrion	Mitochondrion	Mitochondrion	0.7225	0.772928	0.704	0.999	0.983502	0.9972		no		J
DIPPA_21838.mRNA.1	0.73	Mitochondrial transit peptide	Mitochondrion	Mitochondrion	Cytoplasm	0.8681	0.61367	0.37	0.047	0.86783	0.9233	Mt	no	literature	B	electron transfer flavoprotein subunit α
DIPPA_11093.mRNA.1	0.73	Mitochondrial transit peptide	Mitochondrion	Mitochondrion	Mitochondrion	0.8162	0.581655	0.63	0.909	0.988198	1		no		C
DIPPA_35179.mRNA.1	0.73	Mitochondrial transit peptide	Mitochondrion	Mitochondrion	Mitochondrion	0.8046	0.523592	0.778	0.222	0.18475	0.8697		no		J
DIPPA_60517.mRNA.1	0.73	Mitochondrial transit peptide	Mitochondrion	Mitochondrion	Mitochondrion	0.935	0.163524	0.852	0.682	0.055045	0.9936		no		J
DIPPA_24819.mRNA.1	0.73	Mitochondrial transit peptide	Mitochondrion	Mitochondrion	Mitochondrion	0.9199	0.443988	0.444	0.763	0.141175	0.1905		no		J
DIPPA_25019.mRNA.1	0.73	NA	Mitochondrion	Mitochondrion	Nucleus	0.9027	0.640566	0.185	0.001	2.6e-05	0.0386		no		J
DIPPA_25019.mRNA.2	0.73	NA	Mitochondrion	Mitochondrion	Nucleus	0.9027	0.640566	0.185	0.001	2.6e-05	0.0386		no
DIPPA_11103.mRNA.1	0.729	Mitochondrial transit peptide	Mitochondrion	Mitochondrion	Mitochondrion	0.8165	0.511051	0.741	0.916	0.988557	1		no		C
DIPPA_35523.mRNA.2	0.729	NA	Mitochondrion	Mitochondrion	Mitochondrion	0.6649	0.721853	1	0.411	0.101495	0.9374		no		G
DIPPA_26248.mRNA.1	0.729	Mitochondrial transit peptide	Mitochondrion	Mitochondrion	Mitochondrion	0.9039	0.522753	0.37	0.991	0.926055	0.9712		no		G
DIPPA_34357.mRNA.1	0.729	NA	Mitochondrion_Plastid	Mitochondrion	Mitochondrion	0.8414	0.541349	0.593	0.02	0.003218	0.1256		no	proteomics	J
DIPPA_06518.mRNA.1	0.729	Mitochondrial transit peptide	Mitochondrion	Mitochondrion	Mitochondrion	0.9017	0.329312	0.704	0.999	0.987462	0.9579		no		J
DIPPA_32704.mRNA.1	0.728	NA	Mitochondrion	Mitochondrion	Mitochondrion	0.6572	0.834388	0.833	0.982	0.696618	0.9682		no	proteomics	C
DIPPA_11126.mRNA.1	0.728	Mitochondrial transit peptide	Mitochondrion	Mitochondrion	Mitochondrion	0.7896	0.526899	0.815	0.993	0.945231	1		no	proteomics	C
DIPPA_33923.mRNA.1	0.728	Mitochondrial transit peptide	Mitochondrion	Mitochondrion	Mitochondrion	0.8072	0.641432	0.556	0.108	0.121599	0.915		no		G
DIPPA_34924.mRNA.1	0.728	Peroxisomal targeting signal	Mitochondrion	Mitochondrion	Mitochondrion	0.7978	0.439827	0.926	0.758	0.522906	0.9449		no	proteomics	G
DIPPA_23010.mRNA.1	0.728	Mitochondrial transit peptide	Mitochondrion	Mitochondrion	Mitochondrion	0.7528	0.748184	0.593	0.838	0.900347	0.9435		no		H
DIPPA_25138.mRNA.1	0.728	Mitochondrial transit peptide	Mitochondrion	Mitochondrion	Mitochondrion	0.6161	0.987373	0.741	0.934	0.716012	0.993		no		H
DIPPA_30138.mRNA.1	0.728	Mitochondrial transit peptide	Mitochondrion	Mitochondrion	Mitochondrion	0.8782	0.494207	0.519	0.061	0.037722	0.3764		no		J
DIPPA_15508.mRNA.1	0.727	NA	Mitochondrion	Mitochondrion	Mitochondrion	0.7005	0.936886	0.481	0.031	0.002531	0.333		no		F
DIPPA_16073.mRNA.1	0.727	Mitochondrial transit peptide	Mitochondrion	Mitochondrion	Mitochondrion	0.897	0.244653	0.852	0.453	0.647527	0.8389		no		J
TR121354__c0_g1_i1__m.28548	0.727	NA	Mitochondrion_Peroxisome	Mitochondrion	Mitochondrion	0.632	0.991416	0.667	0.023	0.00296	0.3581		no		J
DIPPA_18178.mRNA.1	0.726	NA	Mitochondrion	Mitochondrion	Secreted	0.7039	0.992683	0.37	0.263	0.18339	0.1521		no		F
DIPPA_01545.mRNA.1	0.726	Mitochondrial transit peptide	Mitochondrion	Mitochondrion	Plastid	0.8734	0.718345	0.148	0.886	0.088267	0.882		no		F
DIPPA_14686.mRNA.1	0.726	Mitochondrial transit peptide	Mitochondrion	Mitochondrion	Mitochondrion	0.8263	0.410516	0.852	0.53	0.401128	0.7293		no		G
DIPPA_00913.mRNA.1	0.726	Mitochondrial transit peptide	Mitochondrion	Mitochondrion	Mitochondrion	0.8583	0.443233	0.667	0.078	0.286109	0.527		no	proteomics	G
DIPPA_25445.mRNA.1	0.726	NA	Mitochondrion	Mitochondrion	Mitochondrion	0.6545	0.977629	0.593	0.896	0.246734	0.9944	Mt	no	proteomics, literature	H	mitochondrial ATP-dependent zinc metallopeptidase FtsH
DIPPA_27879.mRNA.1	0.726	NA	Mitochondrion	Mitochondrion	Mitochondrion	0.7294	0.864668	0.481	0.005	0.006478	0.1739		no		J
DIPPA_15797.mRNA.1	0.725	NA	Mitochondrion	Mitochondrion	Mitochondrion	0.7787	0.718408	0.519	0.2	0.095542	0.5035	Mt	no	proteomics, literature	B	CIV assembly protein Shy1/Surf1
DIPPA_11095.mRNA.1	0.725	Mitochondrial transit peptide	Mitochondrion	Mitochondrion	Mitochondrion	0.8019	0.506771	0.778	0.924	0.99065	1		no		C
DIPPA_13012.mRNA.1	0.725	Mitochondrial transit peptide	Mitochondrion	Mitochondrion	Mitochondrion	0.797	0.42981	0.926	0.641	0.9135	0.9448	Mt	no	literature	F	mitochondrial M3 family metallopeptidase
DIPPA_27962.mRNA.2	0.725	Mitochondrial transit peptide	Mitochondrion	Mitochondrion	Mitochondrion	0.7948	0.481907	0.852	0.803	0.463333	0.9688		no		G
DIPPA_08239.mRNA.1	0.725	Mitochondrial transit peptide	Mitochondrion	Mitochondrion	Mitochondrion	0.9392	0.291692	0.593	0.76	0.139553	0.6391		no		J
DIPPA_33781.mRNA.1	0.724	Mitochondrial transit peptide	Mitochondrion	Mitochondrion	Mitochondrion	0.7587	0.563217	0.852	0.453	0.335884	0.7233	Mt	no	proteomics	D	possible mitochondrial small subunit ribosomal subunit assembly factor (mt-SAF)
DIPPA_01040.mRNA.1	0.724	Mitochondrial transit peptide	Mitochondrion	Mitochondrion	Mitochondrion	0.8354	0.423409	0.778	0.101	0.019679	0.7214		no		J
DIPPA_11125.mRNA.1	0.723	Mitochondrial transit peptide	Mitochondrion	Mitochondrion	Mitochondrion	0.8131	0.5409	0.667	0.904	0.994165	1		no		C
DIPPA_11154.mRNA.1	0.723	Mitochondrial transit peptide	Mitochondrion	Mitochondrion	Mitochondrion	0.8131	0.5409	0.667	0.904	0.994165	1		no		C
DIPPA_70336.mRNA.1	0.723	Mitochondrial transit peptide	Mitochondrion	Mitochondrion	Mitochondrion	0.8131	0.5409	0.667	0.904	0.994165	1		no		C
DIPPA_51126.mRNA.1	0.723	Nuclear localization signal	Nucleus_Mitochondrion	Mitochondrion	Cytoplasm_Nucleus	0.6997	0.999944	0.352	0.589	0.05266	0.0927		no		J
DIPPA_07975.mRNA.1	0.722	Mitochondrial transit peptide	Mitochondrion	Mitochondrion	Nucleus	0.9157	0.467765	0.37	0.869	0.250574	0.7081	Mt	no	proteomics, literature	D	mitochondrial ribosomal protein S22 (mS22)
DIPPA_23240.mRNA.1	0.722	Mitochondrial transit peptide	Mitochondrion	Mitochondrion	Mitochondrion	0.7512	0.574117	0.852	0.936	0.595283	0.9977		no		G
DIPPA_13359.mRNA.1	0.721	Mitochondrial transit peptide	Mitochondrion	Mitochondrion	Mitochondrion	0.8657	0.406033	0.667	0.979	0.986981	0.9981		no		G
DIPPA_06518.mRNA.2	0.721	Mitochondrial transit peptide	Mitochondrion	Mitochondrion	Mitochondrion	0.8884	0.395018	0.593	0.999	0.987462	0.9579		no		J
DIPPA_28990.mRNA.2	0.721	Mitochondrial transit peptide	Mitochondrion	Mitochondrion	Mitochondrion	0.8552	0.441082	0.648	0	4.2e-05	0.7514		no		J
DIPPA_28681.mRNA.1	0.72	Mitochondrial transit peptide	Mitochondrion	Mitochondrion	Mitochondrion	0.9236	0.373809	0.481	0.115	0.165623	0.9582	Mt	no	literature	B	Complex I (CI) assembly protein NDUFAF3
DIPPA_21036.mRNA.1	0.72	NA	Cytoplasm_Nucleus_Mitochondrion	Mitochondrion	Nucleus	0.7124	0.99322	0.296	0.039	0.084482	0.0752		no		J
DIPPA_70259.mRNA.1	0.72	Mitochondrial transit peptide	Mitochondrion	Mitochondrion	Mitochondrion	0.8426	0.501972	0.593	0.992	0.600639	0.967		no		J
DIPPA_01395.mRNA.1	0.72	Nuclear localization signal	Cytoplasm_Nucleus_Mitochondrion	Mitochondrion	Mitochondrion	0.6243	0.894167	0.815	0.646	0.037571	0.8698		no
DIPPA_24227.mRNA.1	0.72	Nuclear localization signal	Cytoplasm_Nucleus_Mitochondrion	Mitochondrion	Mitochondrion	0.6243	0.894167	0.815	0.646	0.037571	0.8698		no
DIPPA_28681.mRNA.2	0.72	Mitochondrial transit peptide	Mitochondrion	Mitochondrion	Mitochondrion	0.9236	0.373809	0.481	0.115	0.165623	0.9582		no
DIPPA_08206.mRNA.1	0.719	Mitochondrial transit peptide	Mitochondrion	Mitochondrion	Mitochondrion	0.7603	0.59541	0.759	0.965	0.90104	0.9738		no		C
DIPPA_00829.mRNA.1	0.719	Mitochondrial transit peptide	Mitochondrion	Mitochondrion	Mitochondrion	0.8943	0.506783	0.37	0.045	0.027437	0.4444		yes		C
DIPPA_12395.mRNA.1	0.719	Mitochondrial transit peptide	Mitochondrion	Cytoplasm	Mitochondrion	0.9058	0.14734	0.926	0.152	0.016122	0.8389		no		J
DIPPA_04817.mRNA.1	0.718	Mitochondrial transit peptide	Mitochondrion	Mitochondrion	Mitochondrion	0.83	0.547	0.556	0.894	0.994801	1		no		C
DIPPA_31868.mRNA.1	0.718	Mitochondrial transit peptide	Mitochondrion	Mitochondrion	Mitochondrion	0.8259	0.379351	0.852	0.578	0.217153	0.9893		no		G
DIPPA_07477.mRNA.1	0.718	Mitochondrial transit peptide	Mitochondrion	Mitochondrion	Mitochondrion	0.81	0.437773	0.815	0.535	0.129582	0.8165		no		G
TR57824__c0_g1_i1__m.8265	0.718	NA	Mitochondrion	Mitochondrion	Mitochondrion	0.6571	0.807212	0.815	0.303	0.026208	0.9872		no		J
DIPPA_18001.mRNA.1	0.717	Peroxisomal targeting signal	Mitochondrion	Mitochondrion	Cytoplasm_Mitochondrion	0.6768	0.96565	0.463	0.014	0.034248	0.1616		no		C
DIPPA_15370.mRNA.1	0.717	Mitochondrial transit peptide	Mitochondrion	Mitochondrion	Mitochondrion	0.8332	0.513932	0.593	0.103	0.002299	0.6722		no		J
DIPPA_07025.mRNA.1	0.717	Mitochondrial transit peptide	Mitochondrion	Mitochondrion	Mitochondrion	0.8356	0.551736	0.519	0.295	0.643499	0.9104		no		J
DIPPA_09571.mRNA.1	0.717	NA	Mitochondrion	Mitochondrion	Cytoplasm	0.7687	0.823322	0.333	0.015	0.072682	0.4576		no		J
DIPPA_14225.mRNA.1	0.716	Mitochondrial transit peptide	Mitochondrion	Mitochondrion	Mitochondrion	0.8562	0.431085	0.63	0.47	0.225967	0.377		no		D
DIPPA_12470.mRNA.1	0.716	Mitochondrial transit peptide	Mitochondrion	Mitochondrion	Mitochondrion	0.6554	0.82481	0.778	0.643	0.462026	0.9857		no		G
DIPPA_31555.mRNA.1	0.715	Mitochondrial transit peptide	Mitochondrion	Mitochondrion	Cytoplasm	0.8763	0.556055	0.333	0.579	0.192782	0.5562	Mt	no	proteomics, literature	D	mitochondrial small ribosomal subunit assembly factor 1 (mt-SAF1)
DIPPA_02044.mRNA.1	0.715	Mitochondrial transit peptide	Mitochondrion	Mitochondrion	Plastid	0.7482	0.95165	0.185	0.709	0.358615	1		no		F
DIPPA_06897.mRNA.1	0.715	Mitochondrial transit peptide	Mitochondrion	Mitochondrion	Mitochondrion	0.8499	0.399103	0.704	0.993	0.340978	0.9626		no		G
TR75871__c0_g1_i2__m.14503	0.715	Mitochondrial transit peptide	Mitochondrion	Mitochondrion	Mitochondrion	0.6191	0.998028	0.63	0.674	0.354436	0.9759		no		G
DIPPA_06554.mRNA.1	0.715	Mitochondrial transit peptide	Mitochondrion	Mitochondrion	Mitochondrion	0.8585	0.346133	0.759	0.226	0.072742	0.5695		no		J
TR93188__c0_g1_i3__m.19801	0.715	NA	Mitochondrion	Mitochondrion	Mitochondrion	0.7074	0.630151	0.889	0.419	0.025906	0.9023		no		J
DIPPA_34914.mRNA.1	0.714	NA	Mitochondrion	Mitochondrion	Plastid	0.7917	0.778084	0.296	0.002	3.3e-05	0.0351	Mt	no	proteomics, literature	B	SDH8
DIPPA_33495.mRNA.1	0.714	NA	Mitochondrion_Plastid	Mitochondrion	Mitochondrion	0.6519	0.747664	0.907	0.439	0.027791	0.7295		no		D
DIPPA_23088.mRNA.1	0.714	NA	Mitochondrion	Mitochondrion	Mitochondrion	0.7797	0.541584	0.741	0.165	0.028377	0.9361		no		G
DIPPA_33632.mRNA.1	0.714	Mitochondrial transit peptide	Mitochondrion	Mitochondrion	Mitochondrion	0.9061	0.415299	0.444	0.352	0.492279	0.5955		no		J
DIPPA_21419.mRNA.1	0.714	Mitochondrial transit peptide	Mitochondrion	Cytoplasm	Mitochondrion	0.9039	0.26385	0.704	0.378	0.043825	0.3281		no		J
DIPPA_23088.mRNA.2	0.714	NA	Mitochondrion	Mitochondrion	Mitochondrion	0.7797	0.541584	0.741	0.165	0.028377	0.9361		no
TR76509__c0_g1_i1__m.14641	0.713	Mitochondrial transit peptide	Mitochondrion	Mitochondrion	Mitochondrion	0.8475	0.438891	0.63	0.768	0.714272	0.6523		yes		C
DIPPA_34771.mRNA.1	0.713	Mitochondrial transit peptide	Mitochondrion	Cytoplasm	Mitochondrion	0.9377	0.203154	0.667	0.197	0.054627	0.1892		no		J
DIPPA_09536.mRNA.1	0.713	Mitochondrial transit peptide	Mitochondrion	Cytoplasm	Mitochondrion	0.9377	0.203154	0.667	0.197	0.054627	0.1892		no		J
DIPPA_10356.mRNA.1	0.712	Mitochondrial transit peptide	Mitochondrion	Mitochondrion	Plastid	0.855	0.639892	0.259	0.98	0.873765	0.9956		no		B
DIPPA_29494.mRNA.1	0.712	Mitochondrial transit peptide	Mitochondrion	Mitochondrion	Mitochondrion	0.7965	0.646164	0.481	0.098	0.178776	0.8511		no		J
DIPPA_11114.mRNA.1	0.711	Mitochondrial transit peptide	Mitochondrion	Mitochondrion	Mitochondrion	0.8057	0.533492	0.63	0.924	0.990113	1		no	proteomics	C
DIPPA_11119.mRNA.1	0.711	Mitochondrial transit peptide	Mitochondrion	Mitochondrion	Mitochondrion	0.7977	0.529105	0.667	0.914	0.993226	1		no		C
DIPPA_12296.mRNA.1	0.711	Mitochondrial transit peptide	Mitochondrion	Cytoplasm	Mitochondrion	0.8661	0.264848	0.833	0.038	0.014811	0.786	Mt	no	literature	F	mitochondrial intermediate peptidase
DIPPA_18797.mRNA.1	0.711	Mitochondrial transit peptide	Mitochondrion	Mitochondrion	Mitochondrion	0.9638	0.176162	0.593	0.739	0.084146	0.9123		no		J
TR8143__c0_g1_i1__m.789	0.711	Mitochondrial transit peptide	Mitochondrion	Mitochondrion	Mitochondrion	0.7859	0.622824	0.556	0.884	0.185583	0.9937		no		J
DIPPA_11810.mRNA.1	0.71	Mitochondrial transit peptide	Mitochondrion	Mitochondrion	Mitochondrion	0.7708	0.414222	0.963	0.922	0.209179	0.9583		no		J
DIPPA_16074.mRNA.1	0.71	Mitochondrial transit peptide	Mitochondrion	Mitochondrion	Mitochondrion	0.7937	0.601062	0.556	0.956	0.665927	0.2188		no		J
DIPPA_34909.mRNA.1	0.71	Mitochondrial transit peptide	Mitochondrion	Mitochondrion	Mitochondrion	0.8924	0.475179	0.37	0.026	0.102445	0.3487		no		J
DIPPA_18785.mRNA.1	0.71	NA	Mitochondrion	Mitochondrion	Mitochondrion	0.758	0.741934	0.463	0.003	0.002008	0.1019		no		J
DIPPA_29601.mRNA.1	0.709	Mitochondrial transit peptide	Mitochondrion	Mitochondrion	Mitochondrion	0.7401	0.680575	0.63	0.99	0.985334	0.8862		no		C
DIPPA_22008.mRNA.1	0.709	Mitochondrial transit peptide	Mitochondrion	Mitochondrion	Mitochondrion	0.7605	0.432767	0.963	0.507	0.107188	0.4984		no		G
DIPPA_70058.mRNA.1	0.709	NA	Mitochondrion	Mitochondrion	Mitochondrion	0.6133	0.997422	0.611	0.21	0.139353	0.9964		no		J
DIPPA_17553.mRNA.1	0.708	NA	Mitochondrion	Mitochondrion	Mitochondrion	0.6998	0.709702	0.741	0.292	0.363424	0.978		no		H
DIPPA_34711.mRNA.1	0.708	Mitochondrial transit peptide	Mitochondrion	Nucleus	Mitochondrion	0.9369	0.0963098	0.815	0.169	0.328582	0.9279		no		J
TR104607__c0_g5_i1__m.23346	0.708	NA	Mitochondrion	Mitochondrion	Mitochondrion	0.576	0.984557	0.778	0.919	0.085175	0.9877		no		J
DIPPA_27632.mRNA.1	0.708	Mitochondrial transit peptide	Mitochondrion	Mitochondrion	Secreted	0.8584	0.638216	0.222	0.06	0.235711	0.2309		no	proteomics	J
DIPPA_21227.mRNA.1	0.708	NA	Mitochondrion	Mitochondrion	Cytoskeleton	0.8277	0.732671	0.185	0	0.001719	0.1109		no	proteomics	J
DIPPA_11158.mRNA.1	0.707	Mitochondrial transit peptide	Mitochondrion	Mitochondrion	Mitochondrion	0.8057	0.518058	0.63	0.924	0.992075	1		no		C
DIPPA_18207.mRNA.1	0.707	Mitochondrial transit peptide	Mitochondrion	Mitochondrion	Mitochondrion	0.8026	0.568847	0.556	0.14	0.087789	0.5325	Mt	no	proteomics, literature	G	branched-chain amino acid degradation aminotransferase
DIPPA_04756.mRNA.2	0.707	Mitochondrial transit peptide	Mitochondrion	Mitochondrion	Mitochondrion	0.7158	0.565781	0.907	0.99	0.9869	0.9743		no		G
DIPPA_28275.mRNA.1	0.707	Mitochondrial transit peptide	Mitochondrion	Mitochondrion	Mitochondrion	0.7215	0.627762	0.778	0.416	0.575275	0.8795		no		G
DIPPA_16385.mRNA.1	0.707	Mitochondrial transit peptide	Mitochondrion	Mitochondrion	Mitochondrion	0.6247	0.796834	0.889	0.998	0.905805	0.9972		no		J
DIPPA_31654.mRNA.1	0.707	Mitochondrial transit peptide	Mitochondrion	Mitochondrion	Mitochondrion	0.8928	0.284517	0.667	0.207	0.311347	0.8437		no		J
DIPPA_11161.mRNA.1	0.706	Mitochondrial transit peptide	Mitochondrion	Mitochondrion	Mitochondrion	0.8191	0.52364	0.556	0.925	0.997874	1		no	proteomics	C
DIPPA_10570.mRNA.1	0.705	Mitochondrial transit peptide	Mitochondrion	Cytoplasm	Mitochondrion	0.9321	0.0949513	0.815	0.093	0.431213	0.5129		no	proteomics	B
DIPPA_11170.mRNA.1	0.705	Mitochondrial transit peptide	Mitochondrion	Mitochondrion	Mitochondrion	0.8017	0.518423	0.63	0.924	0.992075	1		no	proteomics	C
DIPPA_11156.mRNA.1	0.705	Mitochondrial transit peptide	Mitochondrion	Mitochondrion	Mitochondrion	0.7856	0.534151	0.667	0.926	0.991738	1		no		C
DIPPA_34996.mRNA.1	0.705	Mitochondrial transit peptide	Mitochondrion	Mitochondrion	Mitochondrion	0.8248	0.505104	0.556	0.178	0.55024	0.8125	Mt	no	proteomics	D	possible mitochondrial small subunit ribosomal subunit assembly factor (mt-SAF)
DIPPA_30674.mRNA.1	0.704	Mitochondrial transit peptide	Mitochondrion	Mitochondrion	Cytoplasm_Mitochondrion	0.7529	0.776572	0.389	0.052	0.175921	0.4536	Mt	no	proteomics, literature	D	mitochondrial ribosomal protein S67 (mS67)
DIPPA_21340.mRNA.1	0.704	Mitochondrial transit peptide	Mitochondrion	Nucleus	Mitochondrion	0.9372	0.133075	0.722	0.489	0.485798	0.9353	Mt	no	proteomics	D	mitochondrial small ribosomal subunit pull down-specific protein
DIPPA_33450.mRNA.1	0.704	Transmembrane domain	Mitochondrion	Mitochondrion	Cytoplasm	0.7156	0.999796	0.167	0	0.000517	0.2865	Mt	no	proteomics, literature	E	mitochondrial prohibitin 2 (Phb2)
DIPPA_18030.mRNA.1	0.704	NA	Mitochondrion	Mitochondrion	Mitochondrion	0.6654	0.998976	0.37	0.007	0.015829	0.0707		no		F
DIPPA_15970.mRNA.1	0.704	NA	Mitochondrion	Mitochondrion	Cytoplasm	0.7038	0.99557	0.222	0	3.4e-05	0.0659	Mt	no	proteomics, literature	F	mitochondrial TIM23 translocase of inner membrane Tim17 subunit (core translocase)
DIPPA_04326.mRNA.1	0.704	NA	Mitochondrion	Mitochondrion	Plastid	0.7977	0.902301	0	0.012	0.003294	0.165		no		F
DIPPA_31522.mRNA.1	0.704	NA	Mitochondrion	Mitochondrion	Cytoplasm	0.7735	0.736329	0.37	0.012	0.002998	0.1327		no	proteomics	G
DIPPA_05625.mRNA.1	0.704	NA	Mitochondrion	Mitochondrion	Mitochondrion	0.6485	0.994987	0.444	0.549	0.382323	0.9406	Mt	no	literature	H	mitochondrial Oma1 zinc metallopeptidase-like protein
DIPPA_34687.mRNA.1	0.704	Mitochondrial transit peptide	Mitochondrion	Mitochondrion	Mitochondrion	0.8969	0.395657	0.444	0.057	0.145531	0.8955		no		J
DIPPA_70372.mRNA.1	0.704	NA	Mitochondrion	Mitochondrion	Mitochondrion	0.5548	0.994969	0.815	0.315	0.335202	0.9969		no		J
DIPPA_05079.mRNA.1	0.703	Mitochondrial transit peptide	Mitochondrion	Cytoplasm	Mitochondrion	0.8618	0.208679	0.889	0.63	0.354062	0.9747	Mt	no	proteomics, literature	D	mitochondrial ribosomal protein S47 (mS47)
DIPPA_65540.mRNA.1	0.703	Mitochondrial transit peptide	Mitochondrion	Nucleus	Mitochondrion	0.9289	0.00399159	0.963	0.285	0.052425	0.2917		no		I
DIPPA_18945.mRNA.1	0.703	Mitochondrial transit peptide	Mitochondrion	Mitochondrion	Mitochondrion	0.8023	0.351394	0.889	0.571	0.002132	0.4533		no		J
TR100543__c0_g2_i1__m.22042	0.703	NA	Mitochondrion	Mitochondrion	Mitochondrion	0.5428	0.998671	0.852	0.999	0.118028	0.9998		no		J
DIPPA_22933.mRNA.1	0.702	Mitochondrial transit peptide	Mitochondrion	Mitochondrion	Mitochondrion	0.7989	0.6232	0.444	0.2	0.510634	0.2887		no		J
DIPPA_32628.mRNA.1	0.701	NA	Mitochondrion	Mitochondrion	Plastid	0.7742	0.788556	0.259	0.02	0.000509	0.0579	Mt	no	proteomics, literature	B	Complex I (CI) NADH:ubiquinone oxidoreductase subunit B16.6/NB6M/GRIM19/NDUFA13
DIPPA_10257.mRNA.1	0.701	Mitochondrial transit peptide	Mitochondrion	Mitochondrion	Plastid	0.8886	0.537619	0.222	0.908	0.119782	0.5715		no		F
DIPPA_70337.mRNA.1	0.7	Mitochondrial transit peptide	Mitochondrion	Mitochondrion	Mitochondrion	0.7931	0.519649	0.63	0.926	0.991495	1		no		C
DIPPA_31280.mRNA.1	0.7	Mitochondrial transit peptide	Mitochondrion	Mitochondrion	Nucleus	0.9302	0.502648	0.111	0.004	0.003118	0.2811	Mt	no	proteomics, literature	D	mitochondrial ribosomal protein S49 (mS49)
DIPPA_26220.mRNA.1	0.7	Mitochondrial transit peptide	Mitochondrion	Mitochondrion	Mitochondrion	0.7862	0.712188	0.333	0.006	0.132558	0.0296		no		H
TR79466__c0_g1_i1__m.15468	0.7	Mitochondrial transit peptide	Mitochondrion	Mitochondrion	Mitochondrion	0.6991	0.721703	0.667	0.674	0.715148	0.8624		no		J
DIPPA_16729.mRNA.1	0.699	NA	Mitochondrion	Mitochondrion	Mitochondrion	0.8063	0.460352	0.667	0.875	0.194473	0.9807		no		E
DIPPA_64476.mRNA.1	0.699	Mitochondrial transit peptide	Cytoplasm_Mitochondrion	Mitochondrion	Mitochondrion	0.6694	0.813009	0.63	0.376	0.024765	0.3188		no		J
DIPPA_64475.mRNA.1	0.699	Mitochondrial transit peptide	Cytoplasm_Mitochondrion	Mitochondrion	Mitochondrion	0.6694	0.813009	0.63	0.376	0.024765	0.3188		no		J
DIPPA_26240.mRNA.1	0.699	Mitochondrial transit peptide	Mitochondrion	Cytoplasm	Mitochondrion	0.8966	0.132425	0.852	0.849	0.20992	0.9647		no		J
DIPPA_26589.mRNA.1	0.699	Mitochondrial transit peptide	Mitochondrion	Mitochondrion	Mitochondrion	0.8209	0.402596	0.704	0.099	0.076797	0.5175		no		J
DIPPA_16729.mRNA.2	0.699	NA	Mitochondrion	Mitochondrion	Mitochondrion	0.8063	0.460352	0.667	0.875	0.194473	0.9807		no
DIPPA_04890.mRNA.1	0.698	Mitochondrial transit peptide	Mitochondrion	Mitochondrion	Mitochondrion	0.8538	0.408956	0.556	0.07	0.188072	0.3414		yes		C
DIPPA_01528.mRNA.1	0.698	Mitochondrial transit peptide	Mitochondrion	Nucleus	Mitochondrion	0.9035	0.0217906	1	0.917	0.59742	0.9942		no		C
DIPPA_21612.mRNA.1	0.698	Mitochondrial transit peptide	Mitochondrion	Mitochondrion	Mitochondrion	0.8026	0.445349	0.704	0.464	0.065529	0		no	proteomics	G
DIPPA_04059.mRNA.1	0.698	Mitochondrial transit peptide	Mitochondrion	Mitochondrion	Mitochondrion	0.794	0.532576	0.593	0.193	0.089759	0.4191		no		G
DIPPA_00322.mRNA.1	0.698	Mitochondrial transit peptide	Mitochondrion	Mitochondrion	Mitochondrion	0.9223	0.176903	0.667	0.897	0.597741	0.9504		no		J
DIPPA_34668.mRNA.1	0.698	Mitochondrial transit peptide	Mitochondrion	Mitochondrion	Mitochondrion	0.7909	0.40644	0.815	0.616	0.227741	0.8176		no		J
DIPPA_13918.mRNA.1	0.697	Mitochondrial transit peptide	Mitochondrion	Cytoplasm	Mitochondrion	0.9005	0.25056	0.63	0.99	0.598724	0.9881		yes		C
DIPPA_19441.mRNA.1	0.697	NA	Mitochondrion	Mitochondrion	Mitochondrion	0.8522	0.454548	0.481	0.129	0.001032	0.0718		no		J
DIPPA_13845.mRNA.1	0.697	Mitochondrial transit peptide	Mitochondrion	Nucleus	Mitochondrion	0.9002	0.159465	0.778	0.311	0.018489	0.7206		no		J
DIPPA_10482.mRNA.1	0.696	NA	Mitochondrion	Mitochondrion	Mitochondrion	0.7901	0.443717	0.741	0.974	0.438053	0.9302	Mt	no	literature	B	CIV assembly protein Shy1/Surf1
DIPPA_26058.mRNA.1	0.696	Mitochondrial transit peptide	Mitochondrion	Mitochondrion	Mitochondrion	0.7726	0.41911	0.852	0.133	0.348166	0.8277		yes		C
DIPPA_02440.mRNA.2	0.696	Mitochondrial transit peptide	Mitochondrion	Mitochondrion	Cytoplasm	0.8913	0.645467	0	0.006	0.106332	0.6279		no		G
DIPPA_30308.mRNA.1	0.696	Mitochondrial transit peptide	Mitochondrion	Mitochondrion	Mitochondrion	0.7577	0.62072	0.574	0.251	0.653148	0.9807	Mt	no	literature	G	mitochondrial trifunctional enzyme (2-enoyl-CoA hydratase/long-chain 3-hydroxyacyl-CoA dehydrogenase/long-chain 3-ketoacyl-CoA thiolase) subunit b (HADHB homolog)
DIPPA_15944.mRNA.1	0.696	NA	Cytoplasm_Mitochondrion	Mitochondrion	Mitochondrion	0.6523	0.994854	0.37	0.035	0.101924	0.3289	Mt	no	proteomics, literature	G	ubiquinone biosynthesis Coq4 (bifunctional 2-polyprenyl-6-hydroxyphenol methylase/3-demethylubiquinol 3-O-methyltransferase UbiG)
DIPPA_70335.mRNA.1	0.695	Mitochondrial transit peptide	Mitochondrion	Mitochondrion	Mitochondrion	0.8019	0.501169	0.593	0.917	0.9925	1		no		C
DIPPA_14366.mRNA.1	0.695	Peroxisomal targeting signal	Mitochondrion	Mitochondrion	Mitochondrion	0.594	0.844222	0.852	0.441	0.505897	0.7895		no	proteomics	G
DIPPA_35027.mRNA.1	0.695	Mitochondrial transit peptide	Mitochondrion	Mitochondrion	Mitochondrion	0.87	0.446287	0.407	0.104	0.060797	0.8155		no		H
DIPPA_34195.mRNA.1	0.695	NA	Mitochondrion	Mitochondrion	Secreted	0.799	0.751267	0.185	0.03	0.009109	0.1207		no		J
DIPPA_35176.mRNA.1	0.695	NA	Mitochondrion	Mitochondrion	Cytoplasm	0.8376	0.615607	0.259	0	0.000216	0.0213		no	proteomics	J
DIPPA_27885.mRNA.1	0.695	NA	Mitochondrion	Mitochondrion	Mitochondrion	0.7404	0.712952	0.481	0.654	0.848466	0.5648		no		J
DIPPA_20926.mRNA.1	0.694	NA	Mitochondrion	Mitochondrion	Mitochondrion	0.7645	0.628726	0.519	0.031	0.000245	0.296	Mt	no	proteomics, literature	F	mitochondrial TIM23 translocase of inner membrane Tim23 subunit (core translocase)
DIPPA_57824.mRNA.1	0.694	NA	Mitochondrion	Mitochondrion	Plastid	0.7757	0.890455	0.037	0.003	0.003135	0.0865		no		F
DIPPA_02022.mRNA.1	0.694	NA	Mitochondrion	Mitochondrion	Cytoskeleton	0.721	0.889156	0.259	0.026	0.039082	0.584		no		F
DIPPA_18038.mRNA.1	0.694	NA	Mitochondrion	Mitochondrion	Cytoplasm	0.8048	0.753833	0.148	0.037	0.001	0.0527		no		G
DIPPA_13725.mRNA.1	0.694	NA	Mitochondrion	Mitochondrion	Mitochondrion	0.7909	0.566678	0.519	0.002	0.051677	0.1059		no	proteomics	J
DIPPA_20676.mRNA.1	0.693	NA	Cytoplasm_Mitochondrion	Mitochondrion	Mitochondrion	0.6684	0.632766	0.889	0.929	0.418726	0.8459		no		I
DIPPA_18647.mRNA.2	0.693	Mitochondrial transit peptide	Mitochondrion	Mitochondrion	Mitochondrion	0.7888	0.457193	0.704	0.179	0.112686	0.4848		no		J
DIPPA_17909.mRNA.1	0.693	Mitochondrial transit peptide	Mitochondrion	Mitochondrion	Mitochondrion	0.7462	0.469164	0.852	0.756	0.944648	0.967		no		J
DIPPA_26656.mRNA.1	0.693	Mitochondrial transit peptide	Mitochondrion	Mitochondrion	Secreted	0.8668	0.579644	0.185	0.008	0.013343	0.0925		no		J
DIPPA_15192.mRNA.1	0.692	Mitochondrial transit peptide	Mitochondrion	Nucleus	Mitochondrion	0.9008	0.251362	0.593	0.075	0.000943	0.8219	Mt	no	literature	D	mitochondrial large ribosomal subunit assembly factor RLME [mitochondrial RlmE family large subunit rRNA methyltransferase]
DIPPA_18372.mRNA.1	0.692	Mitochondrial transit peptide	Mitochondrion	Mitochondrion	Mitochondrion	0.8256	0.362952	0.704	0.171	0.193042	0.5571		no		D
DIPPA_14140.mRNA.1	0.692	NA	Mitochondrion	Mitochondrion	Plastid	0.7094	0.931568	0.222	0.002	0.003902	0.014		no		F
DIPPA_22587.mRNA.1	0.692	NA	Mitochondrion	Mitochondrion	Secreted	0.7212	0.859443	0.296	0.072	0.101197	0.758	Mt	no	literature	H	mitochondrial DnaJ domain-containing protein
TR75981__c0_g1_i1__m.14527	0.692	NA	Mitochondrion	Mitochondrion	Mitochondrion	0.598	0.844991	0.815	0.083	0.066255	0.3926		no		J
TR80215__c7_g2_i1__m.15729	0.692	NA	Mitochondrion	Mitochondrion	Plastid	0.7094	0.931568	0.222	0.002	0.003902	0.014		no
DIPPA_01027.mRNA.1	0.691	Mitochondrial transit peptide	Mitochondrion	Mitochondrion	Cytoplasm_Mitochondrion	0.9566	0.257612	0.352	0.05	0.426232	0.6645		no		J
DIPPA_06961.mRNA.1	0.691	Mitochondrial transit peptide	Mitochondrion	Mitochondrion	Mitochondrion	0.8587	0.258705	0.741	0.18	0.075535	0.9363		no		J
DIPPA_23762.mRNA.1	0.69	Mitochondrial transit peptide	Mitochondrion	Mitochondrion	Mitochondrion	0.7495	0.484423	0.796	0.139	0.032591	0.7043		no		J
DIPPA_28303.mRNA.1	0.689	NA	Cytoplasm_Mitochondrion	Mitochondrion	Mitochondrion	0.7224	0.490089	0.889	0.021	0.048267	0.3861		no		C
DIPPA_18434.mRNA.1	0.689	Mitochondrial transit peptide	Mitochondrion	Mitochondrion	Mitochondrion	0.7425	0.664457	0.519	0.947	0.693889	0.8291		no		J
DIPPA_61851.mRNA.1	0.689	NA	Mitochondrion	Mitochondrion	Mitochondrion	0.6139	0.860569	0.704	0.012	0.06477	0.2878		no		J
DIPPA_04526.mRNA.1	0.689	Transmembrane domain	Mitochondrion	Mitochondrion	Mitochondrion	0.6408	0.95084	0.444	0.052	0.005319	0.6983		no		J
DIPPA_31055.mRNA.1	0.689	Mitochondrial transit peptide	Mitochondrion	Mitochondrion	Mitochondrion	0.7947	0.603171	0.407	0.997	0.218478	0.987		no		J
DIPPA_29275.mRNA.1	0.688	Mitochondrial transit peptide	Mitochondrion	Cytoplasm	Mitochondrion	0.8484	0.24985	0.778	0.24	0.010084	0.4589		yes		C
DIPPA_35326.mRNA.1	0.688	Mitochondrial transit peptide	Mitochondrion	Mitochondrion	Mitochondrion	0.7458	0.638858	0.537	0.988	0.483875	0.9304	Mt	no	literature	F	mitochondrial M3 family metallopeptidase
DIPPA_12457.mRNA.1	0.688	Peroxisomal targeting signal	Mitochondrion	Mitochondrion	Mitochondrion	0.6712	0.584819	0.926	0.982	0.976212	0.9979	Mt	no	literature	I	mitochondrial heme-binding peroxidase
DIPPA_33024.mRNA.1	0.688	NA	Mitochondrion	Mitochondrion	Plastid	0.8998	0.503564	0.148	0.041	0.000156	0.0086		no		J
DIPPA_27264.mRNA.1	0.688	Mitochondrial transit peptide	Mitochondrion	Mitochondrion	Mitochondrion	0.6679	0.60295	0.907	0.993	0.781211	0.9884		no	proteomics	J
DIPPA_12979.mRNA.1	0.687	NA	Mitochondrion	Mitochondrion	Mitochondrion	0.7151	0.498234	0.889	0.907	0.586726	0.999		no		G
TR90052__c2_g1_i1__m.18664	0.687	NA	Secreted_Mitochondrion	Mitochondrion	Mitochondrion	0.6553	0.75289	0.704	0.883	0.046092	0.9787		no		J
DIPPA_21369.mRNA.1	0.686	NA	Mitochondrion	Endoplasmic	Mitochondrion	0.8739	0.157703	0.815	0.021	0.017999	0.654		no		J
DIPPA_31367.mRNA.1	0.686	Mitochondrial transit peptide	Mitochondrion	Nucleus	Mitochondrion	0.9161	0.188416	0.593	0.241	0.18761	0.1021		no		J
DIPPA_22676.mRNA.1	0.685	NA	Mitochondrion	Mitochondrion	Mitochondrion	0.6691	0.644962	0.815	0.03	0.190897	0.79		no		B
DIPPA_07059.mRNA.1	0.685	Mitochondrial transit peptide	Mitochondrion	Mitochondrion	Mitochondrion	0.8043	0.542738	0.444	0.153	0.724965	0.9563		no		I
DIPPA_21505.mRNA.1	0.685	Mitochondrial transit peptide	Mitochondrion	Nucleus	Mitochondrion	0.8744	0.0977221	0.907	0.919	0.277044	0.9831		no		J
TR116172__c0_g1_i1__m.26913	0.685	NA	Cytoplasm_Mitochondrion	Mitochondrion	Mitochondrion	0.7328	0.470236	0.852	0.666	0.104294	0.8154		no		J
DIPPA_11421.mRNA.1	0.684	NA	Mitochondrion	Mitochondrion	Mitochondrion	0.6519	0.681035	0.815	0.837	0.666771	0.977		no		D
DIPPA_08680.mRNA.1	0.684	Mitochondrial transit peptide	Mitochondrion	Mitochondrion	Mitochondrion	0.7607	0.445235	0.778	0.015	0.129611	0.8422		no		G
TR100759__c0_g2_i1__m.22122	0.684	Nuclear localization signal	Cytoplasm_Mitochondrion	Mitochondrion	Mitochondrion	0.652	0.726723	0.741	0.039	0.005042	0.9406		no		J
DIPPA_06299.mRNA.1	0.684	Mitochondrial transit peptide	Mitochondrion	Nucleus	Mitochondrion	0.7929	0.276184	0.926	0.366	0.033215	0.9956		no		J
DIPPA_11421.mRNA.2	0.684	NA	Mitochondrion	Mitochondrion	Mitochondrion	0.6519	0.681035	0.815	0.837	0.666771	0.977	Mt	no	proteomics, literature		mitochondrial ribosomal protein S56 (mS56)
DIPPA_07751.mRNA.1	0.683	NA	Mitochondrion	Mitochondrion	Nucleus	0.8457	0.655975	0.074	0.006	0.049601	0.1943		no	proteomics	B
DIPPA_12950.mRNA.1	0.683	Mitochondrial transit peptide	Mitochondrion	Mitochondrion	Nucleus	0.8891	0.419846	0.296	0.056	0.031902	0.8858	Mt	no	proteomics, literature	D	mitochondrial ribosomal protein S29 (mS29/DAP3)
DIPPA_70200.mRNA.1	0.683	Transmembrane domain	Mitochondrion	Mitochondrion	Mitochondrion	0.6492	0.839733	0.556	0.023	0.132521	0.3805		no		E
DIPPA_16942.mRNA.1	0.683	NA	Mitochondrion	Mitochondrion	Secreted	0.8356	0.550042	0.296	0	0.001482	0.2574		no		F
DIPPA_31086.mRNA.1	0.683	Mitochondrial transit peptide	Mitochondrion	Nucleus	Mitochondrion	0.8422	0.298749	0.685	0.035	0.636489	0.3898		no		I
DIPPA_02146.mRNA.1	0.683	NA	Mitochondrion	Mitochondrion	Mitochondrion	0.8436	0.507438	0.333	0.002	0.000895	0.1273		no		J
DIPPA_70061.mRNA.1	0.683	NA	Mitochondrion	Mitochondrion	Mitochondrion	0.702	0.711721	0.556	0.54	0.165964	0.2332		no		J
DIPPA_29645.mRNA.1	0.683	Signal peptide|Transmembrane domain	Mitochondrion_Endoplasmic	Mitochondrion	Mitochondrion	0.6698	0.856196	0.444	0.007	0.013627	0.2186		no		J
DIPPA_17548.mRNA.1	0.683	Transmembrane domain	Mitochondrion	Mitochondrion	Plastid	0.8325	0.66841	0.111	0.001	0.024793	0.0822		no
DIPPA_01402.mRNA.1	0.682	Mitochondrial transit peptide	Mitochondrion	Mitochondrion	Cytoplasm	0.8796	0.527299	0.148	0.079	0.432481	0.7071		no	proteomics	A
DIPPA_34963.mRNA.1	0.682	Mitochondrial transit peptide	Mitochondrion	Mitochondrion	Mitochondrion	0.7765	0.331516	0.889	0.739	0.166381	0.9981		no		H
DIPPA_07055.mRNA.1	0.682	Mitochondrial transit peptide	Mitochondrion	Mitochondrion	Mitochondrion	0.8236	0.527802	0.37	0.157	0.714117	0.9559		no		I
DIPPA_30132.mRNA.1	0.682	Mitochondrial transit peptide	Cytoplasm_Mitochondrion	Nucleus	Mitochondrion	0.9137	0.202878	0.556	0.12	0.003356	0.065		no		J
DIPPA_16859.mRNA.1	0.681	NA	Mitochondrion	Mitochondrion	Cytoplasm	0.8248	0.543992	0.333	0.221	0.00532	0.3887	Mt	no	literature	F	mitochondrial integral membrane protein (IMP) complex Imp2 (core peptidase)
TR102888__c1_g1_i2__m.22806	0.681	NA	Mitochondrion	Mitochondrion	Mitochondrion	0.5615	0.944794	0.722	0.462	0.148686	0.995		no		J
DIPPA_26772.mRNA.1	0.68	Mitochondrial transit peptide	Mitochondrion	Mitochondrion	Mitochondrion	0.8177	0.358251	0.667	0.381	0.951378	0.3901		yes		C
DIPPA_06653.mRNA.1	0.68	Mitochondrial transit peptide	Mitochondrion	Mitochondrion	Mitochondrion	0.8473	0.351771	0.556	0.011	0.037909	0.1083		no		G
DIPPA_29441.mRNA.1	0.68	Mitochondrial transit peptide	Mitochondrion	Mitochondrion	Mitochondrion	0.6971	0.778655	0.444	0.061	0.350155	0.4427		no		G
DIPPA_52922.mRNA.1	0.68	Mitochondrial transit peptide	Mitochondrion	Cytoplasm	Mitochondrion	0.9021	0.132676	0.704	0.059	0.000177	0.1096		no		J
DIPPA_09164.mRNA.1	0.68	NA	Mitochondrion	Mitochondrion	Mitochondrion	0.7585	0.58816	0.519	0.901	0.031615	0.8896		no		J
DIPPA_06653.mRNA.2	0.679	Mitochondrial transit peptide	Mitochondrion	Mitochondrion	Mitochondrion	0.9016	0.261819	0.481	0.012	0.037909	0.1052		no		G
DIPPA_34832.mRNA.1	0.679	Mitochondrial transit peptide	Mitochondrion	Mitochondrion	Mitochondrion	0.7239	0.378805	1	0.948	0.206193	0.9561		no		G
DIPPA_00218.mRNA.1	0.679	Mitochondrial transit peptide	Mitochondrion	Mitochondrion	Mitochondrion	0.8148	0.361305	0.667	0.171	0.13245	0.9256		no		J
DIPPA_32813.mRNA.1	0.679	Mitochondrial transit peptide	Mitochondrion	Mitochondrion	Mitochondrion	0.8612	0.248683	0.667	0.346	0.009913	0.105		no		J
DIPPA_10683.mRNA.1	0.679	Mitochondrial transit peptide	Mitochondrion	Mitochondrion	Mitochondrion	0.8643	0.218692	0.704	0.227	0.060926	0.8738		no		J
DIPPA_19858.mRNA.1	0.678	Mitochondrial transit peptide	Mitochondrion	Nucleus	Mitochondrion	0.945	0.0863669	0.593	0.138	0.005668	0.6627	Mt	no	literature	B	homolog of T. brucei CIV conserved subunit Tb10.70.1890
DIPPA_23426.mRNA.1	0.678	Mitochondrial transit peptide	Mitochondrion	Mitochondrion	Mitochondrion	0.8749	0.235904	0.63	0.823	0.688733	0.8708		no	proteomics	G
DIPPA_20595.mRNA.1	0.678	Mitochondrial transit peptide	Mitochondrion	Cytoplasm	Mitochondrion	0.8764	0.0748496	0.889	0.255	0.023561	0.6082		no		J
TR83082__c0_g3_i3__m.16681	0.678	Mitochondrial transit peptide	Mitochondrion	Mitochondrion	Mitochondrion	0.8488	0.385314	0.481	0.601	0.186913	0.6182		no		J
DIPPA_34751.mRNA.1	0.677	Mitochondrial transit peptide	Mitochondrion	Mitochondrion	Mitochondrion	0.7964	0.508933	0.481	0.578	0.261923	0.9703	Mt	no	proteomics, literature	B	homolog of T. brucei mitochondrial CIV conserved protein Tb09.211.4400
DIPPA_30279.mRNA.1	0.677	NA	Mitochondrion	Mitochondrion	Mitochondrion	0.7165	0.676928	0.519	0.901	0.069399	0.9916		no		G
DIPPA_17065.mRNA.1	0.676	Mitochondrial transit peptide	Mitochondrion	Nucleus	Mitochondrion	0.9338	0.0405086	0.704	0.026	0.021722	0.7065		no		J
DIPPA_07625.mRNA.1	0.675	Mitochondrial transit peptide	Mitochondrion	Nucleus	Nucleus	0.9494	0.242171	0.296	0.342	0.149342	0.8871	Mt	no	literature	D	putative mitochondrial homolog of ribosome assembly factor midasin (MDM1; possible methyltransferase?)
DIPPA_02000.mRNA.1	0.675	Peroxisomal targeting signal	Cytoplasm_Mitochondrion	Mitochondrion	Mitochondrion	0.6431	0.624923	0.889	0.822	0.476515	0.8767		no		G
DIPPA_00336.mRNA.1	0.675	NA	Mitochondrion	Mitochondrion	Mitochondrion	0.7206	0.559117	0.685	0.255	0.621275	0.6956		no
DIPPA_14868.mRNA.1	0.674	Mitochondrial transit peptide	Mitochondrion	Nucleus	Mitochondrion	0.909	0.224196	0.481	0.022	3.8e-05	0.3719		yes		C
DIPPA_08379.mRNA.1	0.674	Mitochondrial transit peptide	Mitochondrion	Mitochondrion	Mitochondrion	0.7478	0.590895	0.519	0.262	0.046992	0.5611		no		D
DIPPA_07448.mRNA.1	0.674	Mitochondrial transit peptide	Mitochondrion	Mitochondrion	Cytoplasm	0.8236	0.606504	0.185	0.028	0.001908	0.1527		no		G
DIPPA_29032.mRNA.1	0.673	Mitochondrial transit peptide	Mitochondrion	Mitochondrion	Mitochondrion	0.7894	0.432016	0.611	0.874	0.030738	0.6699	Mt	no	proteomics	D	possible mitochondrial small subunit ribosomal subunit assembly factor (mt-SAF) [mitochondrial Sod_Fe_C domain-containing protein]
DIPPA_24873.mRNA.1	0.673	Mitochondrial transit peptide	Mitochondrion	Cytoplasm	Mitochondrion	0.8017	0.234689	0.889	0.823	0.215278	0.979		no		J
TR115271__c2_g4_i1__m.26754	0.673	NA	Mitochondrion	Mitochondrion	Mitochondrion	0.5362	0.847544	0.926	0.72	0.374087	0.8409		no
DIPPA_09793.mRNA.1	0.672	Peroxisomal targeting signal	Cytoplasm_Mitochondrion	Mitochondrion	Nucleus	0.7993	0.656745	0.185	0.003	8.8e-05	0.0777	Mt	no	literature	B	CIV assembly protein Cox19
DIPPA_18856.mRNA.1	0.672	NA	Mitochondrion	Mitochondrion	Mitochondrion	0.747	0.341247	0.926	0.078	0.142682	0.6932		no		H
DIPPA_09563.mRNA.1	0.672	NA	Mitochondrion	Mitochondrion	Mitochondrion	0.5559	0.997327	0.593	0.067	0.181028	0.7608		no		J
DIPPA_17447.mRNA.1	0.672	NA	Mitochondrion	Mitochondrion	Mitochondrion	0.5559	0.997327	0.593	0.067	0.181028	0.7608		no		J
DIPPA_28075.mRNA.1	0.671	Mitochondrial transit peptide	Mitochondrion	Cytoplasm	Mitochondrion	0.8559	0.140684	0.815	0.499	0.246846	0.6715		no		J
DIPPA_12740.mRNA.1	0.67	Mitochondrial transit peptide	Mitochondrion	Mitochondrion	Mitochondrion	0.7006	0.597548	0.667	0.984	0.999218	0.9976	Mt	no	literature	C	mitochondrial DEAD-box ATP-dependent RNA helicase
DIPPA_05352.mRNA.1	0.67	Mitochondrial transit peptide	Mitochondrion	Mitochondrion	Mitochondrion	0.7584	0.348743	0.852	0.223	0.327868	0.8341	Mt	no	proteomics	D	possible mitochondrial small subunit ribosomal subunit assembly factor (mt-SAF)
DIPPA_01750.mRNA.1	0.67	Mitochondrial transit peptide	Mitochondrion_Plastid	Mitochondrion	Cytoplasm	0.7742	0.821314	0	0.012	0.016333	0.0396		no		G
DIPPA_04419.mRNA.1	0.67	NA	Mitochondrion	Mitochondrion	Mitochondrion	0.7758	0.606914	0.352	0.097	0.162647	0.873		no		J
DIPPA_70213.mRNA.1	0.67	NA	Mitochondrion_Plastid	Mitochondrion	Mitochondrion	0.6384	0.747093	0.667	0.297	0.025421	0.7125		no		J
DIPPA_27244.mRNA.1	0.67	NA	Cytoplasm_Mitochondrion	Mitochondrion	Mitochondrion	0.6563	0.659736	0.741	0.104	0.049969	0.7644		no
DIPPA_06171.mRNA.1	0.669	NA	Mitochondrion	Mitochondrion	Mitochondrion	0.7302	0.478388	0.741	0.378	0.032436	0.3311		yes		C
DIPPA_18515.mRNA.1	0.669	NA	Mitochondrion	Mitochondrion	Mitochondrion	0.7128	0.685859	0.463	0.415	0.024767	0.3515		yes		C
DIPPA_09572.mRNA.1	0.669	Mitochondrial transit peptide	Mitochondrion	Cytoplasm	Mitochondrion	0.6913	0.484633	0.889	0.567	0.566507	0.6298		no		D
DIPPA_11227.mRNA.1	0.669	NA	Mitochondrion	Mitochondrion	Secreted	0.6713	0.931868	0.222	0.184	0.370811	0.2758		no	proteomics	J
DIPPA_04955.mRNA.1	0.669	NA	Mitochondrion	Mitochondrion	Nucleus	0.8468	0.487911	0.259	0.002	7.7e-05	0.0054		no		J
DIPPA_08302.mRNA.1	0.669	Peroxisomal targeting signal	Mitochondrion	Mitochondrion	Mitochondrion	0.6158	0.874148	0.537	0.499	0.396021	0.5148		no	proteomics	J
DIPPA_20484.mRNA.1	0.668	Mitochondrial transit peptide	Mitochondrion	Mitochondrion	Mitochondrion	0.8393	0.213157	0.741	0.201	0.040138	0.8304		yes		C
DIPPA_22497.mRNA.1	0.668	Mitochondrial transit peptide	Mitochondrion	Mitochondrion	Mitochondrion	0.6316	0.777884	0.63	0.814	0.531621	0.5186		no	proteomics	C
DIPPA_34169.mRNA.1	0.668	NA	Mitochondrion	Mitochondrion	Mitochondrion	0.6937	0.762963	0.407	0.085	0.044643	0.7775	Mt	no	literature	G	ubiquinone biosynthesis Coq8
DIPPA_14423.mRNA.1	0.668	Mitochondrial transit peptide	Mitochondrion	Mitochondrion	Mitochondrion	0.8156	0.381969	0.556	0.125	0.003427	0.7347		no		J
DIPPA_29003.mRNA.1	0.667	NA	Mitochondrion	Mitochondrion	Mitochondrion	0.7477	0.652143	0.37	0.019	0.022582	0.1453		yes		C
DIPPA_16886.mRNA.1	0.667	NA	Mitochondrion	Mitochondrion	Secreted	0.791	0.637812	0.222	0.006	0.069378	0.0505		no		J
DIPPA_02513.mRNA.1	0.667	NA	Mitochondrion	Cytoplasm	Mitochondrion	0.8291	0.142925	0.889	0.781	0.189735	0.9485		no		J
DIPPA_12745.mRNA.1	0.666	Peroxisomal targeting signal	Mitochondrion	Mitochondrion	Mitochondrion	0.5094	0.952059	0.815	0.175	0.050184	0.4892		no	proteomics	G
DIPPA_00539.mRNA.1	0.666	Mitochondrial transit peptide	Mitochondrion	Mitochondrion	Mitochondrion	0.7446	0.499948	0.63	0.521	0.105857	0.9402		no		J
DIPPA_13632.mRNA.1	0.666	Mitochondrial transit peptide	Mitochondrion	Mitochondrion	Mitochondrion	0.6589	0.72701	0.593	0.156	0.249176	0.5961		no		J
DIPPA_15901.mRNA.1	0.665	NA	Mitochondrion	Mitochondrion	Plastid	0.7592	0.792175	0.074	0.01	4e-06	0.0099		no		E
DIPPA_24873.mRNA.2	0.665	Mitochondrial transit peptide	Mitochondrion	Cytoplasm	Mitochondrion	0.8176	0.143613	0.926	0.816	0.215278	0.978		no		J
DIPPA_07875.mRNA.1	0.665	NA	Mitochondrion	Mitochondrion	Mitochondrion	0.6228	0.675977	0.815	0.679	0.162123	0.747		no		J
DIPPA_20696.mRNA.1	0.665	NA	Mitochondrion	Mitochondrion	Mitochondrion	0.6228	0.675977	0.815	0.679	0.162123	0.747		no		J
DIPPA_35795.mRNA.1	0.665	NA	Mitochondrion	Mitochondrion	Mitochondrion	0.6228	0.675977	0.815	0.679	0.162123	0.747		no		J
DIPPA_04001.mRNA.1	0.664	Mitochondrial transit peptide	Mitochondrion	Cytoplasm	Mitochondrion	0.9342	0.033956	0.63	0.944	0.158674	0.8358		no		C
DIPPA_35192.mRNA.1	0.664	Mitochondrial transit peptide	Mitochondrion	Mitochondrion	Mitochondrion	0.7275	0.466404	0.741	0.444	0.70455	0.7075		no		G
DIPPA_31957.mRNA.1	0.664	Mitochondrial transit peptide	Mitochondrion	Membrane	Mitochondrion	0.9038	0.152882	0.556	0.669	0.06254	0.1981		no		J
DIPPA_70043.mRNA.1	0.663	Mitochondrial transit peptide	Mitochondrion	Mitochondrion	Mitochondrion	0.8126	0.324711	0.63	0.092	0.082454	0.8259		no		B
DIPPA_22102.mRNA.1	0.663	NA	Mitochondrion	Mitochondrion	Mitochondrion	0.7018	0.680149	0.481	0.236	0.144319	0.8679		no		J
DIPPA_30807.mRNA.1	0.663	NA	Mitochondrion_Endoplasmic	Mitochondrion	Cytoplasm	0.6635	0.927413	0.222	0.031	0.440349	0.0357		no		J
DIPPA_14219.mRNA.1	0.662	Mitochondrial transit peptide	Mitochondrion	Mitochondrion	Mitochondrion	0.8208	0.323538	0.593	0.215	0.072301	0.537		no		G
DIPPA_55627.mRNA.1	0.662	NA	Mitochondrion	Mitochondrion	Mitochondrion	0.5903	0.966739	0.444	0.244	0.448807	0.825		no		J
DIPPA_34683.mRNA.1	0.662	Transmembrane domain	Mitochondrion	Mitochondrion	Mitochondrion	0.7399	0.629774	0.407	0.025	0.002928	0.0085		no		J
TR120070__c0_g2_i1__m.28214	0.662	NA	Cytoplasm_Mitochondrion	Mitochondrion	Mitochondrion	0.6506	0.773865	0.519	0.233	0.196087	0.4999		no		J
DIPPA_08367.mRNA.1	0.661	Mitochondrial transit peptide	Mitochondrion	Mitochondrion	Mitochondrion	0.6631	0.650486	0.667	0.14	0.925797	0.9528		no		G
DIPPA_00336.mRNA.2	0.661	Mitochondrial transit peptide	Mitochondrion	Mitochondrion	Mitochondrion	0.7486	0.457844	0.648	0.248	0.621275	0.6945		no
DIPPA_11480.mRNA.1	0.66	Mitochondrial transit peptide	Mitochondrion	Nucleus	Cytoplasm	0.858	0.358452	0.37	0.132	0.001324	0.2419		no		B
DIPPA_07641.mRNA.1	0.66	NA	Mitochondrion	Mitochondrion	Secreted	0.6671	0.863347	0.296	0.133	0.036634	0.1219		no		G
DIPPA_03329.mRNA.1	0.66	Mitochondrial transit peptide	Mitochondrion	Cytoplasm	Mitochondrion	0.853	0.125691	0.778	0.297	0.507253	0.473		no		G
DIPPA_31589.mRNA.1	0.66	Mitochondrial transit peptide	Mitochondrion	Cytoplasm	Mitochondrion	0.853	0.125691	0.778	0.297	0.507253	0.473		no
DIPPA_21956.mRNA.1	0.659	Mitochondrial transit peptide	Mitochondrion	Mitochondrion	Mitochondrion	0.8682	0.287203	0.444	0.242	0.019594	0.8482	Mt	no	proteomics, literature	D	mitochondrial ribosomal protein S50 (mS50)
DIPPA_55002.mRNA.1	0.659	Transmembrane domain	Mitochondrion	Mitochondrion	Secreted	0.8784	0.283735	0.407	0	0.001267	0.0596		no		J
DIPPA_09287.mRNA.1	0.658	NA	Mitochondrion	Mitochondrion	Cytoplasm	0.8065	0.494888	0.333	0.021	5.8e-05	0.0824		no		B
DIPPA_29970.mRNA.1	0.658	NA	Mitochondrion	Mitochondrion	Mitochondrion	0.6013	0.809883	0.63	0.768	0.344555	0.9208		no		J
DIPPA_21368.mRNA.1	0.657	Mitochondrial transit peptide	Mitochondrion	Mitochondrion	Cytoskeleton	0.8931	0.416966	0.111	0.003	3.7e-05	0.0867	Mt	no	proteomics, literature	B	Complex I (CI) NADH:ubiquinone oxidoreductase subunit 15-kDa/NIPM/NDUFS5
DIPPA_17643.mRNA.1	0.657	NA	Mitochondrion	Mitochondrion	Mitochondrion	0.6912	0.767395	0.333	0.082	0.000412	0.2563	Mt	no	proteomics, literature	D	mitochondrial ribosomal protein S15 (uS15m)
DIPPA_03452.mRNA.1	0.657	Transmembrane domain	Mitochondrion	Mitochondrion	Plastid	0.8582	0.547514	0.037	0.005	7.8e-05	0.1059		no		J
DIPPA_30815.mRNA.1	0.657	NA	Mitochondrion_Endoplasmic	Mitochondrion	Cytoplasm	0.7257	0.730601	0.259	0.038	0.005903	0.0931		no		J
TR14817__c0_g1_i1__m.1422	0.657	NA	Mitochondrion	Mitochondrion	Mitochondrion	0.5824	0.872714	0.593	0.719	0.128497	0.5584		no		J
DIPPA_19883.mRNA.1	0.656	Mitochondrial transit peptide	Mitochondrion	Mitochondrion	Mitochondrion	0.8036	0.339639	0.593	0.853	0.182358	0.5487	Mt	no	proteomics, literature	A	pyruvate:NADP+ oxidoreductase (PFO)
DIPPA_14489.mRNA.1	0.656	Transmembrane domain	Mitochondrion	Mitochondrion	Plastid	0.6197	0.979818	0.259	0.022	0.001269	0.1407	Mt	no	proteomics	B	Diplonema-specific CI subunit NDUP5
TR123201__c0_g1_i7__m.29257	0.656	NA	Mitochondrion	Mitochondrion	Cytoplasm	0.7648	0.612159	0.296	0.005	0.067567	0.1178		no		J
DIPPA_30811.mRNA.1	0.656	NA	Mitochondrion_Endoplasmic	Mitochondrion	Cytoplasm	0.6627	0.90105	0.222	0.029	0.412849	0.0335		no		J
DIPPA_03884.mRNA.1	0.656	NA	Cytoplasm_Nucleus_Mitochondrion	Mitochondrion	Mitochondrion	0.6357	0.533891	0.944	0.033	0.027678	0.6116		no
DIPPA_21777.mRNA.1	0.655	Signal peptide	Mitochondrion_Endoplasmic	Mitochondrion	Cytoplasm	0.6958	0.88436	0.111	0.002	0.006338	0.1223		no		B
DIPPA_23691.mRNA.1	0.655	Mitochondrial transit peptide	Mitochondrion	Nucleus	Mitochondrion	0.8787	0.12102	0.648	0.028	0.00418	0.6054		no		B
DIPPA_27996.mRNA.1	0.654	NA	Mitochondrion	Mitochondrion	Mitochondrion	0.6697	0.742414	0.444	0.046	0.027513	0.2245	Mt	no	proteomics	B	Diplonema-specific CI subunit NDUP7
DIPPA_03311.mRNA.1	0.654	Mitochondrial transit peptide	Mitochondrion	Nucleus	Mitochondrion	0.816	0.167707	0.815	0.041	0.015102	0.5032		yes		C
DIPPA_05422.mRNA.1	0.654	Mitochondrial transit peptide	Mitochondrion	Cytoplasm	Mitochondrion	0.7655	0.288006	0.815	0.269	0.159753	0.5368		yes		C
DIPPA_28876.mRNA.1	0.654	Mitochondrial transit peptide	Mitochondrion	Cytoplasm	Mitochondrion	0.9166	0.062317	0.593	0.202	0.028017	0.3301		no		J
DIPPA_21707.mRNA.1	0.654	Mitochondrial transit peptide	Mitochondrion	Cytoplasm	Mitochondrion	0.8639	0.0751044	0.778	0.088	0.365034	0.6224		no		J
DIPPA_18644.mRNA.1	0.653	Mitochondrial transit peptide	Mitochondrion	Mitochondrion	Cytoplasm	0.8763	0.510405	0	0.002	0.073292	0.4587		no	proteomics	G
DIPPA_06416.mRNA.1	0.653	NA	Cytoplasm_Secreted_Mitochondrion	Mitochondrion	Mitochondrion	0.6532	0.621611	0.704	0.099	0.050702	0.7631		no
DIPPA_06683.mRNA.1	0.653	NA	Cytoplasm_Secreted_Mitochondrion	Mitochondrion	Mitochondrion	0.6532	0.621611	0.704	0.099	0.050702	0.7631		no
DIPPA_09225.mRNA.1	0.653	NA	Cytoplasm_Secreted_Mitochondrion	Mitochondrion	Mitochondrion	0.6532	0.621611	0.704	0.099	0.050702	0.7631		no
DIPPA_15912.mRNA.1	0.653	NA	Cytoplasm_Secreted_Mitochondrion	Mitochondrion	Mitochondrion	0.6532	0.621611	0.704	0.099	0.050702	0.7631		no
DIPPA_18979.mRNA.1	0.653	NA	Cytoplasm_Secreted_Mitochondrion	Mitochondrion	Mitochondrion	0.6532	0.621611	0.704	0.099	0.050702	0.7631		no
DIPPA_22608.mRNA.1	0.653	NA	Cytoplasm_Secreted_Mitochondrion	Mitochondrion	Mitochondrion	0.6532	0.621611	0.704	0.099	0.050702	0.7631		no
DIPPA_29237.mRNA.1	0.653	NA	Cytoplasm_Secreted_Mitochondrion	Mitochondrion	Mitochondrion	0.6532	0.621611	0.704	0.099	0.050702	0.7631		no
DIPPA_32889.mRNA.1	0.653	NA	Cytoplasm_Secreted_Mitochondrion	Mitochondrion	Mitochondrion	0.6532	0.621611	0.704	0.099	0.050702	0.7631		no
DIPPA_17221.mRNA.1	0.652	NA	Mitochondrion	Mitochondrion	Nucleus	0.8331	0.563992	0.074	0.001	0.000197	0.0336		no		B
DIPPA_10602.mRNA.1	0.652	Peroxisomal targeting signal	Mitochondrion	Mitochondrion	Mitochondrion	0.6729	0.638455	0.593	0.146	0.007026	0.8133	Mt	no	literature	D	mitochondrial peptidyl-tRNA hydrolase
DIPPA_09604.mRNA.1	0.652	Mitochondrial transit peptide	Mitochondrion	Nucleus	Mitochondrion	0.9363	0.00522394	0.593	0.935	0.329143	0.9422	Mt	no	literature	H	mitochondrial ATP-dependent Clp protease ATP-binding subunit ClpB
DIPPA_01135.mRNA.1	0.651	Mitochondrial transit peptide	Mitochondrion	Mitochondrion	Mitochondrion	0.6644	0.588826	0.704	0.452	0.698825	0.8088		no	proteomics	C
DIPPA_09586.mRNA.1	0.651	NA	Mitochondrion	Mitochondrion	Cytoplasm	0.7279	0.769286	0.148	0.009	0.000806	0.0304		no		J
TR98068__c2_g1_i1__m.21241	0.651	NA	Mitochondrion	Mitochondrion	Mitochondrion	0.6288	0.73888	0.593	0.52	0.333984	0.9956		no		J
DIPPA_07559.mRNA.1	0.651	NA	Mitochondrion	Nucleus	Mitochondrion	0.8154	0.268094	0.63	0.009	0.001718	0.0665		no		J
DIPPA_25887.mRNA.1	0.65	NA	Mitochondrion	Mitochondrion	Nucleus	0.7066	0.704752	0.333	0.007	0.023251	0.0493	Mt	no	proteomics, literature	D	mitochondrial ribosomal protein S6 (bS6m)
DIPPA_12048.mRNA.1	0.65	NA	Mitochondrion	Mitochondrion	Mitochondrion	0.7405	0.387964	0.722	0.658	0.107376	0.5556		no		J
DIPPA_03993.mRNA.1	0.65	Mitochondrial transit peptide	Mitochondrion	Secreted	Secreted	0.8567	0.320278	0.37	0.062	0.000648	0.1107		no		J
DIPPA_70244.mRNA.1	0.649	Mitochondrial transit peptide	Mitochondrion	Nucleus	Mitochondrion	0.8099	0.295105	0.593	0.008	0.03322	0.813	Mt	no	proteomics	D	possible mitochondrial small subunit ribosomal subunit assembly factor (mt-SAF)
DIPPA_35974.mRNA.1	0.649	Peroxisomal targeting signal	Mitochondrion	Mitochondrion	Mitochondrion	0.6879	0.390095	0.926	0.025	0.014269	0.9272		no		G
DIPPA_25557.mRNA.1	0.649	Peroxisomal targeting signal	Mitochondrion	Nucleus	Mitochondrion	0.7254	0.297996	0.926	0.154	0.104448	0.8241		no		G
DIPPA_30801.mRNA.1	0.649	NA	Mitochondrion_Endoplasmic	Mitochondrion	Cytoplasm	0.658	0.884859	0.222	0.028	0.392429	0.0332		no		J
DIPPA_05420.mRNA.1	0.648	Mitochondrial transit peptide	Mitochondrion	Mitochondrion	Mitochondrion	0.6604	0.594733	0.685	0.97	0.903973	0.8871		no		D
TR93188__c0_g1_i2__m.19796	0.648	Mitochondrial transit peptide	Mitochondrion	Nucleus	Mitochondrion	0.8335	0.146086	0.741	0.403	0.020279	0.8428		no		J
DIPPA_08868.mRNA.1	0.647	Mitochondrial transit peptide	Cytoplasm_Secreted_Mitochondrion	Mitochondrion	Cytoplasm	0.7593	0.523239	0.407	0.126	0.687074	0.787	Mt	no	proteomics, literature	B	bacteria-like gamma carbonic anhydrase family protein, LbH_gamma_CA_like domain
DIPPA_30590.mRNA.1	0.647	NA	Mitochondrion	Mitochondrion	Mitochondrion	0.55	0.780717	0.815	0.646	0.574209	0.8144		no		C
DIPPA_34013.mRNA.2	0.647	Mitochondrial transit peptide	Mitochondrion	Mitochondrion	Plastid	0.8558	0.424846	0.185	1	0.764322	0.9764		no		F
DIPPA_30201.mRNA.1	0.647	NA	Mitochondrion	Mitochondrion	Mitochondrion	0.5751	0.674805	0.889	0.393	0.315972	0.8094		no		G
DIPPA_35543.mRNA.1	0.647	Mitochondrial transit peptide	Mitochondrion	Mitochondrion	Mitochondrion	0.6796	0.668161	0.481	0.078	0.400574	0.8039		no		G
DIPPA_14850.mRNA.1	0.647	NA	Mitochondrion	Mitochondrion	Cytoplasm	0.8521	0.455553	0.148	0.011	1.2e-05	0.0351		no		J
DIPPA_29370.mRNA.1	0.647	Mitochondrial transit peptide	Mitochondrion	Golgi	Mitochondrion	0.8021	0.263291	0.667	0.964	0.279268	0.9653		no		J
TR48564__c0_g1_i1__m.5963	0.647	NA	Mitochondrion	Mitochondrion	Mitochondrion	0.7449	0.444321	0.593	0.375	0.096448	0.2067		no		J
DIPPA_01509.mRNA.1	0.646	NA	Mitochondrion	Mitochondrion	Cytoplasm	0.7449	0.640967	0.259	0	5.4e-05	0.0575	Mt	no	proteomics, literature	B	Complex I (CI) NADH:ubiquinone oxidoreductase subunit B18/NB8M/NDUFB7
DIPPA_17911.mRNA.1	0.646	Mitochondrial transit peptide	Mitochondrion	Nucleus	Cytoplasm	0.9127	0.193293	0.333	0.234	0.739983	0.2083		no		C
DIPPA_21570.mRNA.1	0.646	NA	Mitochondrion	Mitochondrion	Cytoplasm	0.6839	0.720769	0.37	0.019	0.007743	0.0583		no		G
DIPPA_09897.mRNA.1	0.646	NA	Cytoplasm_Nucleus_Mitochondrion	Mitochondrion	Mitochondrion	0.6259	0.613923	0.778	0.654	0.120619	0.9596		no		G
DIPPA_04671.mRNA.1	0.645	Mitochondrial transit peptide	Mitochondrion	Mitochondrion	Cytoplasm_Nucleus	0.7817	0.526509	0.296	0.043	0.010311	0.0293		no		J
DIPPA_30764.mRNA.1	0.645	NA	Mitochondrion_Plastid	Mitochondrion	Mitochondrion	0.7012	0.428817	0.778	0.001	0.001328	0.0894		no		J
DIPPA_23110.mRNA.1	0.644	NA	Mitochondrion	Mitochondrion	Mitochondrion	0.6611	0.46612	0.87	0.86	0.146555	0.4477	Mt	no	proteomics	D	possible mitochondrial small subunit ribosomal subunit assembly factor (mt-SAF)
DIPPA_04911.mRNA.1	0.644	Mitochondrial transit peptide	Mitochondrion	Mitochondrion	Nucleus	0.882	0.34796	0.185	0	8e-06	0.0657		no		J
DIPPA_00314.mRNA.1	0.643	Mitochondrial transit peptide	Mitochondrion	Mitochondrion	Mitochondrion	0.7467	0.336353	0.741	0.764	0.004429	0.7214		no		J
DIPPA_29267.mRNA.1	0.643	Mitochondrial transit peptide	Cytoplasm_Mitochondrion	Mitochondrion	Mitochondrion	0.6776	0.635229	0.519	0.973	0.121041	0.9455		no		J
DIPPA_61119.mRNA.1	0.642	NA	Mitochondrion	Cytoplasm	Mitochondrion	0.7767	0.237325	0.778	0.805	0.238374	0.9874		no	proteomics	G
DIPPA_28908.mRNA.1	0.642	NA	Mitochondrion	Mitochondrion	Mitochondrion	0.6414	0.764199	0.444	0.016	0.040849	0.6187		no		J
DIPPA_28775.mRNA.1	0.642	Peroxisomal targeting signal	Cytoplasm_Mitochondrion	Mitochondrion	Nucleus	0.7438	0.562677	0.37	0.057	0.073643	0.3259		no		J
DIPPA_12511.mRNA.1	0.642	Mitochondrial transit peptide	Mitochondrion	Cytoplasm	Mitochondrion	0.927	0.0527933	0.481	0.409	0.007529	0.744		no		J
DIPPA_02316.mRNA.1	0.641	NA	Mitochondrion	Mitochondrion	Plastid	0.7447	0.598918	0.296	0.042	0.01414	0.0842		no	proteomics	B
DIPPA_10408.mRNA.1	0.64	Mitochondrial transit peptide	Mitochondrion	Cytoplasm	Mitochondrion	0.825	0.200662	0.63	0.262	0.005773	0.6606		no		A
DIPPA_09312.mRNA.1	0.64	Mitochondrial transit peptide	Mitochondrion	Mitochondrion	Cytoplasm_Nucleus	0.8543	0.366731	0.241	0.036	0.193204	0.5956	Mt	no	proteomics	D	mitochondrial small ribosomal subunit pull down-specific protein
DIPPA_04426.mRNA.1	0.64	NA	Mitochondrion	Mitochondrion	Mitochondrion	0.6151	0.795866	0.481	0.562	0.60201	0.9399		no		J
DIPPA_29028.mRNA.1	0.64	Mitochondrial transit peptide	Mitochondrion	Nucleus	Nucleus	0.9528	0.140247	0.222	0.096	0.000424	0.5799		no		J
TR86956__c0_g1_i1__m.17871	0.639	Mitochondrial transit peptide	Mitochondrion	Cytoplasm	Mitochondrion	0.8496	0.293548	0.37	0.25	0.127405	0.8216		no		G
DIPPA_04125.mRNA.1	0.639	NA	Mitochondrion	Mitochondrion	Mitochondrion	0.588	0.723611	0.704	0.921	0.704798	0.7523		no		J
DIPPA_02766.mRNA.1	0.639	NA	Mitochondrion	Mitochondrion	Secreted	0.7797	0.527669	0.259	0.009	0.115633	0.3611		no	proteomics	J
DIPPA_17136.mRNA.1	0.638	NA	Mitochondrion_Plastid	Mitochondrion	Mitochondrion	0.6291	0.776715	0.444	0.01	0.046124	0.8343		no		J
TR137684__c0_g4_i1__m.33842	0.638	NA	Mitochondrion	Mitochondrion	Mitochondrion	0.4509	0.979176	0.815	0.992	0.055716	0.9557		no		J
DIPPA_30142.mRNA.1	0.637	NA	Mitochondrion	Mitochondrion	Mitochondrion	0.7778	0.446847	0.389	0.016	0.040513	0.2144	Mt	no	proteomics, literature	D	mitochondrial ribosomal protein L21 (bL21m)
DIPPA_25447.mRNA.1	0.637	Mitochondrial transit peptide	Mitochondrion	Cytoplasm	Cytoplasm	0.8867	0.197721	0.37	0.5	0.078897	0.2808	Mt	no	proteomics, literature	F	mitochondrial pitrilysin family M16 presequence metallopeptidase Cym1/Mop112 homolog
DIPPA_21549.mRNA.1	0.637	NA	Mitochondrion	Mitochondrion	Mitochondrion	0.6387	0.837645	0.296	0.037	0.168946	0.6034		no		G
DIPPA_35541.mRNA.1	0.637	NA	Mitochondrion	Mitochondrion	Mitochondrion	0.6185	0.573721	0.815	0.753	0.127129	0.9622		no		G
DIPPA_24959.mRNA.1	0.637	Mitochondrial transit peptide	Mitochondrion	Mitochondrion	Secreted	0.8709	0.368408	0.148	0	0.003234	0.0126		no		J
DIPPA_23122.mRNA.1	0.637	Mitochondrial transit peptide	Mitochondrion	Nucleus	Mitochondrion	0.784	0.153225	0.852	0.099	0.005148	0.9982		no
DIPPA_27815.mRNA.1	0.637	Nuclear localization signal	Nucleus_Mitochondrion	Mitochondrion	Mitochondrion	0.6567	0.527737	0.741	0.942	0.016611	0.5932		no
DIPPA_06447.mRNA.1	0.636	Mitochondrial transit peptide	Mitochondrion	Nucleus	Nucleus	0.938	0.115651	0.296	0.024	0.001468	0.7256	Mt	yes	proteomics, literature	D	mitochondrial small ribosomal subunit assembly factor 2 (mt-SAF2)
DIPPA_22109.mRNA.1	0.636	Mitochondrial transit peptide	Mitochondrion	Cytoplasm	Mitochondrion	0.8808	0.0652849	0.611	0.837	0.149969	0.2725		no		J
DIPPA_17712.mRNA.1	0.635	NA	Mitochondrion	Mitochondrion	Mitochondrion	0.4928	0.867033	0.815	0.949	0.528001	0.982		no		C
DIPPA_21400.mRNA.1	0.634	Mitochondrial transit peptide	Cytoplasm_Mitochondrion	Cytoplasm	Mitochondrion	0.7555	0.279851	0.741	0.225	0.2123	0.5912	Mt	no	proteomics, literature	G	acetyl-CoA C-acyltransferase
TR22937__c0_g1_i1__m.2535	0.634	NA	Mitochondrion	Mitochondrion	Cytoplasm	0.8019	0.566082	0.074	0	2.3e-05	0.038		no		G
TR118155__c0_g2_i1__m.27548	0.634	NA	Mitochondrion	Mitochondrion	Mitochondrion	0.4844	0.997168	0.63	0.555	0.391556	0.9899		no		J
DIPPA_18647.mRNA.1	0.634	Mitochondrial transit peptide	Mitochondrion	Mitochondrion	Mitochondrion	0.7453	0.345089	0.667	0.181	0.112686	0.4182		no		J
DIPPA_25739.mRNA.1	0.633	Mitochondrial transit peptide	Mitochondrion	Mitochondrion	Mitochondrion	0.7428	0.369303	0.63	0.165	0.128783	0.2417		yes		C
DIPPA_28875.mRNA.1	0.633	NA	Mitochondrion	Mitochondrion	Cytoplasm	0.7317	0.622319	0.259	0.002	1.5e-05	0.0802		no	proteomics	F	mitochondrial TIM23 translocase of inner membrane Tim23 subunit (core translocase)
DIPPA_14462.mRNA.1	0.633	NA	Mitochondrion	Mitochondrion	Mitochondrion	0.4925	0.994227	0.593	0.876	0.345646	0.8711		no		J
TR91065__c0_g2_i1__m.18911	0.633	NA	Mitochondrion	Mitochondrion	Mitochondrion	0.5066	0.89375	0.704	0.172	0.05285	0.9983		no		J
DIPPA_05551.mRNA.1	0.632	Mitochondrial transit peptide	Mitochondrion	Mitochondrion	Mitochondrion	0.7576	0.254804	0.759	0.697	0.022866	0.9055		yes		C
DIPPA_04515.mRNA.1	0.632	NA	Mitochondrion	Mitochondrion	Mitochondrion	0.7651	0.534637	0.259	0.008	0.001067	0.0731		no		J
DIPPA_03449.mRNA.1	0.631	Mitochondrial transit peptide	Mitochondrion	Mitochondrion	Plastid	0.7554	0.532576	0.296	0.951	0.84802	0.9878		no		J
DIPPA_07728.mRNA.1	0.63	NA	Mitochondrion	Mitochondrion	Mitochondrion	0.5958	0.621889	0.778	0.072	0.050826	0.7025		yes		C
DIPPA_20620.mRNA.1	0.63	Mitochondrial transit peptide	Mitochondrion	Mitochondrion	Mitochondrion	0.5103	0.937781	0.593	0.785	0.930463	0.8931		no		C
DIPPA_00189.mRNA.1	0.63	NA	Mitochondrion_Endoplasmic	Mitochondrion	Cytoplasm	0.7575	0.478992	0.37	0	0.000479	0.0741		no		D
DIPPA_09837.mRNA.1	0.63	NA	Mitochondrion	Cytoplasm	Cytoplasm_Nucleus	0.8408	0.39255	0.185	0.001	6e-06	0.0061		no		G
DIPPA_33120.mRNA.1	0.63	Mitochondrial transit peptide	Mitochondrion	Mitochondrion	Mitochondrion	0.7771	0.299317	0.593	0.258	0.632528	0.8294		no	proteomics	G
DIPPA_29983.mRNA.1	0.63	Peroxisomal targeting signal	Mitochondrion	Mitochondrion	Mitochondrion	0.7122	0.587232	0.37	0.012	0.008275	0.1993		no		G
DIPPA_15175.mRNA.1	0.63	Mitochondrial transit peptide	Mitochondrion	Mitochondrion	Mitochondrion	0.8243	0.27368	0.444	0.298	0.004922	0.3303	Mt	no	literature	H	mitochondrial i-AAA+ ATPase
DIPPA_35060.mRNA.1	0.63	Mitochondrial transit peptide	Mitochondrion	Cytoplasm	Mitochondrion	0.9231	0.0159223	0.481	0.002	0.008888	0.2087		no		J
DIPPA_33599.mRNA.1	0.63	Mitochondrial transit peptide	Mitochondrion	Mitochondrion	Mitochondrion	0.6979	0.532319	0.519	0.334	0.300044	0.592		no		J
DIPPA_15544.mRNA.1	0.63	NA	Mitochondrion	Mitochondrion	Cytoplasm	0.5867	0.955164	0.259	0.009	0.613597	0.3118		no		J
DIPPA_02991.mRNA.1	0.63	Mitochondrial transit peptide	Mitochondrion	Mitochondrion	Mitochondrion	0.6793	0.59919	0.481	0.021	0.255015	0.6903		no		J
DIPPA_20622.mRNA.1	0.63	NA	Mitochondrion	Mitochondrion	Mitochondrion	0.6789	0.667875	0.37	0.061	0.00053	0.154		no
DIPPA_07728.mRNA.2	0.63	NA	Mitochondrion	Mitochondrion	Mitochondrion	0.5958	0.621889	0.778	0.072	0.050826	0.7025		yes
DIPPA_01215.mRNA.1	0.629	NA	Mitochondrion	Mitochondrion	Mitochondrion	0.7198	0.543296	0.407	0.086	0.012347	0.2404	Mt	no	proteomics, literature	B	homolog of trypanosomatid-specific CI subunit NDUTB19
DIPPA_16864.mRNA.1	0.629	NA	Mitochondrion	Mitochondrion	Mitochondrion	0.4008	0.997544	0.926	0.913	0.181041	0.9995		no		J
DIPPA_17109.mRNA.1	0.629	Mitochondrial transit peptide	Mitochondrion	Cytoplasm	Mitochondrion	0.865	0.0825514	0.593	0.641	0.022427	0.7668		no		J
DIPPA_25845.mRNA.1	0.629	NA	Mitochondrion	Mitochondrion	Mitochondrion	0.7198	0.543296	0.407	0.086	0.012347	0.2404		no
DIPPA_02807.mRNA.1	0.628	NA	Mitochondrion	Mitochondrion	Mitochondrion	0.708	0.614495	0.333	0.03	0.014567	0.0787	Mt	no	literature	G	tafazzin (phospholipid lysophospholipid transacylase)
DIPPA_06231.mRNA.1	0.627	Mitochondrial transit peptide	Mitochondrion	Mitochondrion	Mitochondrion	0.8013	0.229162	0.593	0.555	0.12223	0.8042		no		J
DIPPA_09708.mRNA.1	0.627	Mitochondrial transit peptide	Mitochondrion	Cytoplasm	Mitochondrion	0.7988	0.234012	0.593	0.083	0.002245	0.1941		no		J
DIPPA_05562.mRNA.1	0.626	NA	Cytoplasm_Mitochondrion	Mitochondrion	Mitochondrion	0.633	0.628321	0.593	0.003	0.021057	0.1192		no	proteomics	C
DIPPA_04664.mRNA.1	0.626	Mitochondrial transit peptide	Mitochondrion	Mitochondrion	Mitochondrion	0.6754	0.460066	0.704	0.798	0.270547	0.9438	Mt	no	literature	H	mitochondrial presequence translocase-assisted motor (PAM complex) Hsp70 (chaperone protein DnaK)
DIPPA_29095.mRNA.1	0.626	NA	Mitochondrion	Mitochondrion	Mitochondrion	0.5174	0.805392	0.759	0.03	0.009937	0.4806		no
DIPPA_18104.mRNA.1	0.625	Mitochondrial transit peptide	Mitochondrion	Cytoplasm	Mitochondrion	0.7845	0.118142	0.833	0.546	0.19252	0.9948	Mt	no	proteomics, literature	B	homolog of trypanosomatid-specific CI subunit NDUTB12
DIPPA_19321.mRNA.1	0.625	Mitochondrial transit peptide	Mitochondrion	Plastid	Mitochondrion	0.7364	0.310643	0.704	0.17	0.26271	0.5568		no		C
DIPPA_34531.mRNA.1	0.624	Mitochondrial transit peptide	Mitochondrion	Plastid	Mitochondrion	0.8363	0.167795	0.537	0.054	0.729029	0.4437		yes		C
DIPPA_29507.mRNA.1	0.624	Mitochondrial transit peptide	Mitochondrion	Endoplasmic	Mitochondrion	0.8021	0.114002	0.759	0.722	0.235379	0.2391		no		H
DIPPA_17521.mRNA.1	0.624	Transmembrane domain	Mitochondrion	Mitochondrion	Mitochondrion	0.6291	0.766149	0.37	0.029	0.000504	0.2322		no		J
TR91119__c0_g1_i1__m.18926	0.624	NA	Mitochondrion	Mitochondrion	Mitochondrion	0.5945	0.733997	0.556	0.029	0.107722	0.0573		no		J
DIPPA_22952.mRNA.1	0.623	NA	Mitochondrion	Mitochondrion	Cytoplasm_Mitochondrion	0.606	0.839652	0.333	0.004	0.027259	0.0213	Mt	no	literature	B	CIV assembly protein Cox17
DIPPA_09366.mRNA.1	0.623	Mitochondrial transit peptide	Mitochondrion	Mitochondrion	Secreted	0.8043	0.496945	0.111	0.001	0.00434	0.2297		no		I
DIPPA_19260.mRNA.1	0.623	NA	Mitochondrion	Cytoplasm	Mitochondrion	0.7408	0.18056	0.889	0.026	0.062731	0.1796		no		J
DIPPA_33964.mRNA.1	0.622	Mitochondrial transit peptide	Mitochondrion	Nucleus	Mitochondrion	0.7168	0.345305	0.704	0.843	0.973924	0.9009		no		C
DIPPA_11788.mRNA.1	0.622	Mitochondrial transit peptide	Mitochondrion	Mitochondrion	Mitochondrion	0.7195	0.561832	0.333	0.126	0.044434	0.5162		no		I
DIPPA_27792.mRNA.1	0.622	Mitochondrial transit peptide	Mitochondrion	Cytoplasm	Mitochondrion	0.8073	0.262161	0.481	0.895	0.062651	0.9523		no		J
TR117185__c1_g1_i1__m.27250	0.621	NA	Mitochondrion	Mitochondrion	Mitochondrion	0.5624	0.579286	0.926	0.119	0.041637	0.6348		no		J
DIPPA_10862.mRNA.1	0.62	NA	Mitochondrion	Mitochondrion	Mitochondrion	0.6597	0.519796	0.63	0.792	0.288292	0.9342		yes		C
DIPPA_27157.mRNA.1	0.62	Mitochondrial transit peptide	Mitochondrion	Cytoplasm	Mitochondrion	0.8444	0.165739	0.481	0.276	0.075169	0.468	Mt	no	proteomics, literature	G	branched-chain amino acid degradation methylcrotonyl-CoA carboxylase α subunit
DIPPA_30946.mRNA.1	0.62	NA	Mitochondrion	Mitochondrion	Mitochondrion	0.756	0.352887	0.519	0.005	0.081213	0.5018		no		J
DIPPA_30812.mRNA.1	0.62	Signal peptide	Mitochondrion_Endoplasmic	Mitochondrion	Cytoplasm	0.6329	0.804729	0.259	0.011	0.242832	0.0246		no		J
DIPPA_30817.mRNA.1	0.62	Signal peptide	Mitochondrion_Endoplasmic	Mitochondrion	Cytoplasm	0.6329	0.804729	0.259	0.011	0.242832	0.0246		no		J
DIPPA_30818.mRNA.1	0.62	Signal peptide	Mitochondrion_Endoplasmic	Mitochondrion	Cytoplasm	0.6329	0.804729	0.259	0.011	0.242832	0.0246		no		J
DIPPA_17245.mRNA.1	0.619	Mitochondrial transit peptide	Mitochondrion	Mitochondrion	Mitochondrion	0.6545	0.57247	0.556	0.586	0.176536	0.7429		no		G
DIPPA_19244.mRNA.1	0.619	Mitochondrial transit peptide	Mitochondrion	Mitochondrion	Plastid	0.7194	0.682818	0.111	0.004	0.132636	0.0698		no		I
DIPPA_18954.mRNA.1	0.618	Mitochondrial transit peptide	Mitochondrion	Nucleus	Mitochondrion	0.8769	0.0327595	0.556	0.167	0.025697	0.2054		no		H
TR56594__c15_g1_i1__m.7902	0.618	NA	Mitochondrion	Mitochondrion	Mitochondrion	0.4742	0.846342	0.815	0.013	0.010474	0.9484		no		J
DIPPA_18240.mRNA.1	0.618	Mitochondrial transit peptide	Mitochondrion	Mitochondrion	Nucleus	0.8428	0.358546	0.148	0.076	0.02696	0.4323		no		J
DIPPA_35833.mRNA.1	0.617	NA	Cytoplasm_Mitochondrion	Mitochondrion	Nucleus	0.6733	0.763756	0.148	0	0.031696	0.0868		no		F
DIPPA_05912.mRNA.1	0.617	NA	Mitochondrion	Mitochondrion	Mitochondrion	0.5523	0.599533	0.907	0.755	0.739948	0.9414		no	proteomics	G
DIPPA_70123.mRNA.1	0.617	Mitochondrial transit peptide	Mitochondrion	Nucleus	Cytoplasm	0.8659	0.188048	0.333	0.005	0.000115	0.111		no
DIPPA_05912.mRNA.2	0.617	NA	Mitochondrion	Mitochondrion	Mitochondrion	0.5523	0.599533	0.907	0.755	0.739948	0.9414		no
DIPPA_11993.mRNA.1	0.616	Mitochondrial transit peptide	Mitochondrion	Nucleus	Mitochondrion	0.8482	0.0832017	0.574	0.616	0.123512	0.9918	Mt	no	proteomics, literature	D	mitochondrial ribosomal protein S48 (mS48)
DIPPA_19612.mRNA.1	0.616	Peroxisomal targeting signal	Cytoplasm_Mitochondrion	Mitochondrion	Cytoskeleton	0.7114	0.567291	0.315	0.023	0.016437	0.2176		no		G
DIPPA_11015.mRNA.1	0.616	Mitochondrial transit peptide	Mitochondrion	Mitochondrion	Secreted	0.818	0.390062	0.185	0.016	0.029157	0.4758		no		J
DIPPA_18095.mRNA.1	0.616	NA	Cytoplasm_Mitochondrion	Cytoplasm	Mitochondrion	0.7214	0.220168	0.852	0.371	0.000517	0.501		no		J
DIPPA_70261.mRNA.1	0.615	Mitochondrial transit peptide	Mitochondrion	Mitochondrion	Cytoplasm	0.7767	0.428467	0.278	0.002	0.033842	0.4036		no		D
TR52332__c3_g1_i2__m.6533	0.615	Peroxisomal targeting signal	Mitochondrion	Mitochondrion	Secreted	0.7422	0.547477	0.222	0	1.7e-05	0.0199		no		F
DIPPA_27972.mRNA.1	0.615	NA	Mitochondrion	Plastid	Secreted	0.8001	0.383385	0.259	0.487	0.181205	0.1348		no		G
DIPPA_02531.mRNA.1	0.615	Mitochondrial transit peptide	Mitochondrion	Mitochondrion	Mitochondrion	0.7016	0.398921	0.63	0.974	0.766749	0.6957		no		J
TR106918__c1_g1_i1__m.24065	0.615	NA	Mitochondrion	Mitochondrion	Mitochondrion	0.4549	0.990371	0.63	0.347	0.252073	0.7338		no		J
DIPPA_17834.mRNA.1	0.614	Mitochondrial transit peptide	Mitochondrion	Cytoplasm	Cytoplasm	0.9335	0.080491	0.222	0.007	0.000103	0.2036	Mt	no	proteomics, literature	D	mitochondrial small ribosomal subunit assembly factor 6 (mt-SAF6)
DIPPA_01045.mRNA.2	0.613	NA	Mitochondrion	Mitochondrion	Mitochondrion	0.5548	0.589016	0.889	0.156	0.010223	0.4032		yes		C
DIPPA_33154.mRNA.1	0.612	NA	Mitochondrion	Mitochondrion	Cytoplasm	0.7506	0.467677	0.296	0.016	0.000425	0.3584		no		D
DIPPA_06191.mRNA.1	0.611	Mitochondrial transit peptide	Mitochondrion	Cytoplasm	Nucleus	0.8686	0.159678	0.333	0.8	0.013044	0.8581	Mt	no	proteomics, literature	D	mitochondrial ribosomal protein L70 (mL70)
DIPPA_25797.mRNA.1	0.611	NA	Mitochondrion	Mitochondrion	Mitochondrion	0.5849	0.695527	0.574	0.673	0.658198	0.7096		no	proteomics	G
TR53972__c0_g1_i1__m.6938	0.611	NA	Cytoplasm_Mitochondrion	Mitochondrion	Mitochondrion	0.7214	0.444378	0.444	0.003	0.035518	0.1062		no		J
DIPPA_58259.mRNA.1	0.61	Mitochondrial transit peptide	Mitochondrion	Cytoplasm	Cytoskeleton	0.8519	0.352851	0.074	0.017	0.00855	0.1413		no		D
DIPPA_28918.mRNA.1	0.61	Mitochondrial transit peptide	Mitochondrion	Cytoplasm	Secreted	0.7995	0.300566	0.37	0.014	0.013557	0.354		no	proteomics	G
DIPPA_03178.mRNA.1	0.61	Peroxisomal targeting signal	Mitochondrion_Peroxisome	Mitochondrion	Cytoplasm	0.7369	0.494458	0.296	0.004	0.000156	0.0963		no		J
TR97284__c30_g16_i1__m.21045	0.61	NA	Mitochondrion	Mitochondrion	Mitochondrion	0.56	0.560691	0.889	0.009	0.021724	0.387		no		J
DIPPA_35039.mRNA.1	0.609	NA	Mitochondrion	Cytoplasm	Mitochondrion	0.7553	0.268532	0.593	0.022	0.00061	0.5961		no		G
TR95860__c1_g2_i1__m.20455	0.609	Peroxisomal targeting signal	Mitochondrion	Mitochondrion	Secreted	0.7041	0.547053	0.333	0.485	0.041962	0.9207		no		G
DIPPA_02931.mRNA.1	0.608	NA	Mitochondrion	Mitochondrion	Mitochondrion	0.6402	0.540884	0.593	0.219	0.014323	0.7206		yes		C
DIPPA_22929.mRNA.1	0.608	Mitochondrial transit peptide	Mitochondrion	Cytoplasm	Mitochondrion	0.7124	0.168614	0.926	0.919	0.554416	0.7208		no	proteomics	G
DIPPA_00978.mRNA.1	0.608	Mitochondrial transit peptide	Cytoplasm_Mitochondrion	Mitochondrion	Mitochondrion	0.7785	0.251188	0.519	0.043	0.057253	0.527		no		J
DIPPA_01039.mRNA.1	0.608	NA	Cytoplasm_Mitochondrion	Mitochondrion	Mitochondrion	0.6536	0.551634	0.519	0.063	0.010037	0.7879		no		J
DIPPA_00978.mRNA.2	0.608	Mitochondrial transit peptide	Cytoplasm_Mitochondrion	Mitochondrion	Mitochondrion	0.7785	0.251188	0.519	0.043	0.057253	0.527		no
DIPPA_70172.mRNA.1	0.607	Mitochondrial transit peptide	Mitochondrion_Plastid	Plastid	Mitochondrion	0.7371	0.183009	0.796	0.773	0.134381	0.8451		no		G
TR85797__c3_g9_i2__m.17523	0.607	NA	Mitochondrion	Mitochondrion	Mitochondrion	0.459	0.883391	0.741	0.063	0.007055	0.6299		no		J
DIPPA_62379.mRNA.1	0.606	Mitochondrial transit peptide	Mitochondrion	Nucleus	Mitochondrion	0.7761	0.182088	0.63	0.016	0.002515	0.7189		no		C
DIPPA_00637.mRNA.1	0.606	NA	Mitochondrion	Mitochondrion	Secreted	0.8544	0.153299	0.37	0.314	0.10107	0.792		no		F
DIPPA_63268.mRNA.2	0.606	Mitochondrial transit peptide	Cytoplasm_Mitochondrion	Nucleus	Mitochondrion	0.7612	0.264871	0.556	0.425	0.197757	0.9953		no		J
DIPPA_06439.mRNA.1	0.605	Mitochondrial transit peptide	Mitochondrion	Cytoplasm	Mitochondrion	0.8385	0.00931192	0.667	0.041	0.081384	0.5971		no		J
TR72442__c0_g1_i1__m.13015	0.605	NA	Mitochondrion	Mitochondrion	Mitochondrion	0.5486	0.893226	0.352	0.252	0.191029	0.8474		no		J
DIPPA_29033.mRNA.1	0.605	Mitochondrial transit peptide	Mitochondrion	Plastid	Mitochondrion	0.8232	0.11136	0.556	0.322	0.375373	0.8359		no		J
TR79639__c0_g1_i1__m.15499	0.605	NA	Mitochondrion	Mitochondrion	Mitochondrion	0.5201	0.594518	0.963	0.375	0.448698	0.9213		no		J
DIPPA_05194.mRNA.1	0.604	NA	Mitochondrion	Mitochondrion	Mitochondrion	0.4326	0.944905	0.722	0.211	0.502467	0.0088		no		J
DIPPA_16341.mRNA.1	0.603	NA	Mitochondrion	Mitochondrion	Mitochondrion	0.5619	0.541673	0.87	0.51	0.089219	0.8554		no		J
TR127872__c0_g3_i1__m.30647	0.603	NA	Mitochondrion	Mitochondrion	Mitochondrion	0.5537	0.815327	0.444	0.792	0.182388	0.9328		no		J
DIPPA_28739.mRNA.1	0.602	NA	Mitochondrion	Mitochondrion	Mitochondrion	0.5802	0.572222	0.741	0.375	0.215518	0.4754	Mt	no	proteomics	D	possible mitochondrial small subunit ribosomal subunit assembly factor (mt-SAF)
DIPPA_70186.mRNA.1	0.601	NA	Mitochondrion	Cytoplasm	Mitochondrion	0.7765	0.0733533	0.778	0.013	0.001351	0.5415		yes		C
DIPPA_15016.mRNA.1	0.6	Mitochondrial transit peptide	Mitochondrion	Nucleus	Mitochondrion	0.7738	0.278054	0.444	0.047	0.09752	0.4693		no		J
DIPPA_25548.mRNA.1	0.6	NA	Mitochondrion	Mitochondrion	Mitochondrion	0.4798	0.915741	0.556	0.115	0.017329	0.8646		no		J
TR76455__c0_g1_i6__m.14624	0.6	NA	Nucleus_Mitochondrion	Mitochondrion	Mitochondrion	0.7649	0.231134	0.556	0.002	0.00246	0.6489		no		J
DIPPA_25768.mRNA.1	0.6	Mitochondrial transit peptide	Mitochondrion	Mitochondrion	Mitochondrion	0.7635	0.256406	0.519	0.492	0.007993	0.805		no		J
DIPPA_20669.mRNA.1	0.6	NA	Mitochondrion	Mitochondrion	Secreted	0.5823	0.913638	0.148	0.01	0.355022	0.1703		no		J
TR52087__c0_g2_i1__m.6478	0.6	NA	Secreted_Mitochondrion	Mitochondrion	Nucleus	0.6419	0.658593	0.333	0.974	0.004101	0.9954		no		J
DIPPA_32547.mRNA.1	0.599	Mitochondrial transit peptide	Mitochondrion	Cytoplasm	Mitochondrion	0.7305	0.17679	0.778	0.525	0.495737	0.964	Mt	no	proteomics, literature	B	homolog of trypanosomatid-specific CI subunit NDUTB6
DIPPA_22012.mRNA.1	0.599	Mitochondrial transit peptide	Mitochondrion	Nucleus	Mitochondrion	0.8811	0.014191	0.444	0.279	0.236776	0.2623		no		J
TR114549__c26_g2_i1__m.26391	0.599	NA	Cytoplasm_Mitochondrion	Mitochondrion	Mitochondrion	0.6558	0.509589	0.519	0.012	0.013086	0.1863		no		J
TR113380__c1_g1_i1__m.25971	0.598	NA	Mitochondrion	Endoplasmic	Plastid	0.8339	0.278498	0.185	0.056	9.3e-05	0.0713		no		H
TR29218__c0_g1_i1__m.3457	0.597	NA	Mitochondrion_Plastid_Endoplasmic	Mitochondrion	Cytoplasm	0.7878	0.385587	0.185	0.001	0.001087	0.0568		no		J
DIPPA_24952.mRNA.1	0.596	NA	Mitochondrion	Mitochondrion	Cytoplasm	0.7386	0.556466	0.093	0.002	0.009703	0.1366		no	proteomics	E	mitochondrial ERMES protein Gem1 (MIRO mitochondrial rho GTPase)
DIPPA_15560.mRNA.1	0.596	Mitochondrial transit peptide	Mitochondrion	Cytoplasm	Mitochondrion	0.6687	0.244515	0.889	0.646	0.5848	0.8461	Mt	no	proteomics, literature	G	propionyl-CoA carboxylase β subunit
DIPPA_28828.mRNA.1	0.595	NA	Mitochondrion	Nucleus	Mitochondrion	0.71	0.22188	0.759	0.946	0.059157	0.8797		yes		C
DIPPA_11950.mRNA.1	0.595	NA	Mitochondrion	Mitochondrion	Mitochondrion	0.4814	0.869872	0.593	0.156	0.000379	0.0996		yes		C
DIPPA_34844.mRNA.1	0.595	Mitochondrial transit peptide	Mitochondrion	Cytoplasm	Nucleus	0.8905	0.111374	0.222	0.072	0.032444	0.9922	Mt	no	proteomics	D	candidate mitochondrial small subunit ribosomal protein
DIPPA_70110.mRNA.1	0.595	Mitochondrial transit peptide	Mitochondrion	Mitochondrion	Nucleus	0.6938	0.516013	0.333	0.041	0.001344	0.3174	Mt	no	proteomics	D	possible mitochondrial small subunit ribosomal subunit assembly factor (mt-SAF)
DIPPA_70018.mRNA.1	0.595	NA	Mitochondrion	Mitochondrion	Mitochondrion	0.5312	0.725336	0.63	0.752	0.196541	0.7831	Mt	no	proteomics	D	possible mitochondrial large ribosomal subunit assembly factor (mt-LAF)
TR123301__c0_g2_i1__m.29294	0.595	Signal peptide	Mitochondrion	Mitochondrion	Mitochondrion	0.5674	0.682742	0.556	0.008	0.000227	0.1163		no		J
DIPPA_05435.mRNA.1	0.594	NA	Mitochondrion	Mitochondrion	Mitochondrion	0.6636	0.496143	0.481	0.022	0.001932	0.0455		no		J
DIPPA_02459.mRNA.1	0.593	Mitochondrial transit peptide	Mitochondrion	Mitochondrion	Mitochondrion	0.677	0.502542	0.407	0.803	0.399018	0.9868		no		D
DIPPA_29834.mRNA.1	0.593	NA	Mitochondrion	Mitochondrion	Mitochondrion	0.6544	0.500285	0.5	0.561	0.114381	0.8156		no		G
DIPPA_12208.mRNA.1	0.593	NA	Cytoplasm_Mitochondrion	Mitochondrion	Mitochondrion	0.6488	0.526404	0.481	0.014	0.005896	0.0173		no		J
DIPPA_22762.mRNA.1	0.592	NA	Mitochondrion	Mitochondrion	Mitochondrion	0.4761	0.893287	0.556	0.024	0.226671	0.8274		no		J
DIPPA_60631.mRNA.1	0.592	Mitochondrial transit peptide	Mitochondrion	Plastid	Mitochondrion	0.8142	0.0371797	0.63	0.839	0.763136	0.9876		no		J
TR61381__c0_g1_i1__m.9672	0.591	Mitochondrial transit peptide	Mitochondrion	Mitochondrion	Mitochondrion	0.5089	0.742429	0.667	0.46	0.184327	0.9667		no		J
DIPPA_63028.mRNA.1	0.591	Mitochondrial transit peptide	Mitochondrion	Mitochondrion	Plastid	0.7398	0.542409	0.074	0.868	0.619913	0.9386		no	proteomics	J
DIPPA_08858.mRNA.1	0.59	NA	Mitochondrion	Mitochondrion	Mitochondrion	0.5367	0.581136	0.815	0.036	0.008587	0.3984		no		J
DIPPA_19498.mRNA.1	0.589	Mitochondrial transit peptide	Mitochondrion	Nucleus	Mitochondrion	0.7692	0.0446856	0.778	0.646	0.064079	0.6485		no		C
DIPPA_20079.mRNA.1	0.589	Mitochondrial transit peptide|Peroxisomal targeting signal	Mitochondrion	Mitochondrion	Cytoplasm	0.7998	0.369472	0.111	0.008	0.046283	0.8938		no		G
DIPPA_23443.mRNA.1	0.588	NA	Mitochondrion	Mitochondrion	Nucleus	0.6418	0.656373	0.259	0.001	0.00023	0.1634	Mt	no	proteomics, literature	B	homolog of hypothetical protein Atptb12 (XP_844981.1), conserved [Trypanosoma brucei brucei TREU927]
DIPPA_08984.mRNA.1	0.588	Transmembrane domain	Mitochondrion	Cytoplasm	Mitochondrion	0.8288	0.164886	0.333	0.001	0.000142	0.1686		no		J
DIPPA_22209.mRNA.2	0.588	Mitochondrial transit peptide	Mitochondrion	Cytoplasm	Mitochondrion	0.7553	0.00576447	0.889	0.521	0.011215	0.6215		no		J
DIPPA_28221.mRNA.1	0.588	Nuclear localization signal|Nuclear export signal	Cytoplasm_Nucleus_Mitochondrion	Mitochondrion	Mitochondrion	0.6556	0.458083	0.537	0.443	0.080717	0.7472		no
TR81556__c1_g1_i1__m.16166	0.587	Mitochondrial transit peptide	Mitochondrion	Nucleus	Mitochondrion	0.7646	0.224671	0.481	0.364	0.014126	0.7839		no		J
DIPPA_22896.mRNA.1	0.587	NA	Mitochondrion	Mitochondrion	Cytoplasm	0.6816	0.556344	0.259	0.002	0.007743	0.107		no		J
DIPPA_52591.mRNA.1	0.585	NA	Mitochondrion	Mitochondrion	Mitochondrion	0.5045	0.774199	0.593	0.322	0.014409	0.9527		no		J
DIPPA_10913.mRNA.1	0.585	NA	Cytoplasm_Mitochondrion	Mitochondrion	Cytoplasm	0.7254	0.487684	0.185	0.077	0.004854	0.0393		no		J
DIPPA_51925.mRNA.1	0.585	NA	Mitochondrion	Mitochondrion	Mitochondrion	0.4788	0.666927	0.87	0.457	0.028999	0.7613		no		J
DIPPA_51929.mRNA.1	0.585	NA	Mitochondrion	Mitochondrion	Mitochondrion	0.4788	0.666927	0.87	0.457	0.028999	0.7613		no		J
DIPPA_51932.mRNA.1	0.585	NA	Mitochondrion	Mitochondrion	Mitochondrion	0.4788	0.666927	0.87	0.457	0.028999	0.7613		no		J
DIPPA_22851.mRNA.1	0.584	Peroxisomal targeting signal	Mitochondrion	Nucleus	Mitochondrion	0.7579	0.251577	0.444	0.388	0.133369	0.9551		no		G
DIPPA_16196.mRNA.1	0.584	Mitochondrial transit peptide	Cytoplasm_Mitochondrion	Cytoplasm	Cytoplasm	0.738	0.297729	0.444	0.191	0.045741	0.682		no		G
DIPPA_04979.mRNA.1	0.584	NA	Mitochondrion	Mitochondrion	Mitochondrion	0.5012	0.779034	0.593	0.018	0.031955	0.0218		no		J
DIPPA_20514.mRNA.1	0.584	NA	Mitochondrion	Mitochondrion	Cytoplasm	0.6188	0.785286	0.111	0.001	6e-06	0.0382		no
DIPPA_34842.mRNA.1	0.583	NA	Cytoplasm_Mitochondrion	Mitochondrion	Cytoplasm	0.7056	0.550614	0.148	0.001	3.5e-05	0.079	Mt	no	proteomics, literature	B	Complex I (CI) NADH:ubiquinone oxidoreductase subunit PGIV/NUPM/NDUFA8/20.8-kDa
DIPPA_08076.mRNA.1	0.583	NA	Mitochondrion	Mitochondrion	Mitochondrion	0.5516	0.607296	0.667	0.705	0.005851	0.6349		yes		C
DIPPA_30463.mRNA.1	0.583	NA	Mitochondrion	Mitochondrion	Secreted	0.5462	0.866044	0.259	0.043	0.516384	0.8098		no		J
DIPPA_06952.mRNA.1	0.583	NA	Cytoplasm_Nucleus_Mitochondrion	Mitochondrion	Nucleus	0.6299	0.61864	0.333	0.032	0.014262	0.065		no		J
DIPPA_33142.mRNA.1	0.583	NA	Mitochondrion	Mitochondrion	Nucleus	0.8112	0.383234	0	0	0.025004	0.0077		no		J
DIPPA_15816.mRNA.1	0.582	NA	Mitochondrion	Mitochondrion	Cytoplasm	0.7248	0.586521	0	0.004	0.000473	0.0334	Mt	no	proteomics, literature	B	Complex III (CIII) ubiquinol:cytochrome c oxidoreductase cytochrome c1 (Cyc1)
DIPPA_04292.mRNA.1	0.582	Mitochondrial transit peptide	Mitochondrion	Cytoplasm	Mitochondrion	0.7821	0.208355	0.407	0.273	0.029387	0.4208		no		J
DIPPA_50612.mRNA.1	0.582	Mitochondrial transit peptide	Mitochondrion	Nucleus	Mitochondrion	0.8089	0.099353	0.481	0.004	0.023013	0.1119		no		J
DIPPA_19868.mRNA.1	0.582	NA	Mitochondrion	Mitochondrion	Mitochondrion	0.4987	0.732324	0.667	0.3	0.17001	0.1928		no		J
DIPPA_25096.mRNA.1	0.581	NA	Mitochondrion	Mitochondrion	Mitochondrion	0.5684	0.504343	0.759	0.02	0.016794	0.3601		no		G
TR64965__c0_g1_i1__m.10713	0.581	NA	Mitochondrion	Mitochondrion	Mitochondrion	0.5097	0.755661	0.574	0.169	0.078022	0.269		no		G
DIPPA_01557.mRNA.1	0.581	Transmembrane domain	Mitochondrion	Nucleus	Cytoplasm	0.7886	0.263725	0.278	0.158	0.069647	0.8037		no		H
DIPPA_04443.mRNA.1	0.581	Mitochondrial transit peptide	Mitochondrion	Plastid	Nucleus	0.8362	0.140967	0.296	0.047	0.011396	0.0291		no		J
DIPPA_22547.mRNA.1	0.58	NA	Mitochondrion	Mitochondrion	Secreted	0.6785	0.493579	0.333	0	0.00012	0.2129		no		J
DIPPA_26155.mRNA.1	0.58	NA	Mitochondrion	Mitochondrion	Mitochondrion	0.5322	0.777732	0.444	0.046	0.495458	0.7342		no		J
DIPPA_06206.mRNA.1	0.58	NA	Mitochondrion	Mitochondrion	Cytoplasm	0.7087	0.618782	0	0	0.001317	0.0841		no		J
DIPPA_27288.mRNA.1	0.58	Nuclear localization signal	Cytoplasm_Mitochondrion	Cytoplasm	Mitochondrion	0.6414	0.271197	0.852	0.092	0.006471	0.8939		no
DIPPA_00737.mRNA.1	0.579	NA	Mitochondrion	Mitochondrion	Cytoplasm	0.7617	0.488569	0	0	3.9e-05	0.0257		no		J
TR60072__c0_g1_i1__m.8907	0.579	NA	Cytoplasm_Mitochondrion	Mitochondrion	Mitochondrion	0.6789	0.353457	0.556	0.138	0.055485	0.5185		no		J
TR80912__c0_g1_i1__m.15931	0.579	NA	Mitochondrion	Mitochondrion	Secreted	0.608	0.657371	0.333	0.108	0.04401	0.5086		no		J
DIPPA_01211.mRNA.1	0.579	NA	Secreted_Mitochondrion	Mitochondrion	Mitochondrion	0.6382	0.384488	0.667	0.033	0.097389	0.9997		no		J
DIPPA_03187.mRNA.1	0.579	NA	Mitochondrion	Mitochondrion	Mitochondrion	0.6385	0.449832	0.556	0	7.8e-05	0.0963		no		J
DIPPA_02940.mRNA.1	0.579	NA	Mitochondrion	Mitochondrion	Mitochondrion	0.614	0.441805	0.667	0.264	0.020397	0.2793		no		J
TR126824__c2_g1_i1__m.30374	0.579	NA	Mitochondrion	Mitochondrion	Mitochondrion	0.4524	0.884087	0.574	0.039	0.014039	0.3352		no		J
DIPPA_06841.mRNA.1	0.578	NA	Mitochondrion	Mitochondrion	Nucleus	0.6802	0.611402	0.111	0	0.00305	0.0198		no		B
DIPPA_07581.mRNA.1	0.578	NA	Mitochondrion	Mitochondrion	Mitochondrion	0.6759	0.399386	0.481	0.013	0.029722	0.106		no		G
DIPPA_10091.mRNA.1	0.578	NA	Mitochondrion	Mitochondrion	Cytoplasm	0.7905	0.325983	0.148	0	1e-06	0.0022		no		J
DIPPA_08514.mRNA.1	0.577	Transmembrane domain	Mitochondrion	Mitochondrion	Mitochondrion	0.7197	0.379688	0.333	0.001	0.028724	0.2307		no		J
DIPPA_35516.mRNA.1	0.575	Mitochondrial transit peptide	Mitochondrion	Cytoplasm	Mitochondrion	0.7844	0.129795	0.481	0.032	0.030249	0.4963		no		G
TR102833__c0_g1_i1__m.22779	0.575	NA	Mitochondrion	Mitochondrion	Nucleus	0.5965	0.624889	0.407	0.001	0.009621	0.3276		no		J
DIPPA_11926.mRNA.1	0.575	Mitochondrial transit peptide	Mitochondrion	Cytoplasm	Mitochondrion	0.7806	0.160507	0.444	0.016	0.003555	0.181		no		J
DIPPA_11139.mRNA.1	0.574	NA	Mitochondrion	Mitochondrion	Mitochondrion	0.6393	0.561791	0.333	0.036	0.023775	0.535	Mt	no	proteomics	D	possible mitochondrial small subunit ribosomal subunit assembly factor (mt-SAF)
TR76702__c102_g1_i1__m.14722	0.574	Mitochondrial transit peptide	Cytoplasm_Mitochondrion	Cytoplasm	Mitochondrion	0.6715	0.407328	0.463	0.161	0.044934	0.5371		no		G
DIPPA_31051.mRNA.2	0.574	Mitochondrial transit peptide	Mitochondrion	Endoplasmic	Mitochondrion	0.8411	0.143621	0.222	0.066	0.000313	0.0056		no		H
DIPPA_29826.mRNA.1	0.574	Peroxisomal targeting signal	Cytoplasm_Mitochondrion	Cytoplasm	Cytoplasm	0.7648	0.328611	0.222	0.035	0.251546	0.8189		no		I
DIPPA_17007.mRNA.1	0.574	Nuclear localization signal	Cytoplasm_Nucleus_Mitochondrion	Nucleus	Mitochondrion	0.636	0.23533	0.889	0.04	0.004033	0.7089		no
TR75620__c0_g2_i1__m.14434	0.573	NA	Mitochondrion	Mitochondrion	Mitochondrion	0.4014	0.994014	0.556	0.985	0.559851	0.9865		no		J
DIPPA_12885.mRNA.1	0.573	NA	Mitochondrion	Mitochondrion	Mitochondrion	0.5416	0.636674	0.593	0.156	0.322333	0.6998		no		J
DIPPA_02175.mRNA.1	0.572	Mitochondrial transit peptide	Mitochondrion	Nucleus	Mitochondrion	0.8322	0.00271266	0.481	0.801	0.004333	0.4873		no		J
DIPPA_31796.mRNA.1	0.572	Mitochondrial transit peptide	Mitochondrion	Mitochondrion	Mitochondrion	0.6903	0.364388	0.444	0.169	0.183381	0.9067		no		J
DIPPA_07580.mRNA.1	0.571	NA	Mitochondrion	Mitochondrion	Mitochondrion	0.5828	0.416543	0.778	0.083	0.000492	0.7373		no		H
DIPPA_54908.mRNA.1	0.571	Peroxisomal targeting signal	Mitochondrion	Mitochondrion	Secreted	0.6386	0.640509	0.185	0.018	0.004545	0.2415		no		J
DIPPA_35511.mRNA.1	0.57	NA	Mitochondrion	Nucleus	Mitochondrion	0.672	0.244419	0.704	0.113	0.016818	0.2813		no		D
DIPPA_25072.mRNA.1	0.57	Peroxisomal targeting signal	Mitochondrion	Mitochondrion	Mitochondrion	0.7652	0.200723	0.407	0.013	0.347001	0.6231		no		G
DIPPA_20290.mRNA.1	0.57	NA	Mitochondrion	Mitochondrion	Mitochondrion	0.5446	0.684424	0.481	0.099	0.085231	0.398		no		J
DIPPA_55925.mRNA.1	0.57	NA	Cytoplasm_Mitochondrion	Mitochondrion	Cytoplasm	0.7335	0.341491	0.296	0	7.4e-05	0.0383		no		J
DIPPA_24645.mRNA.1	0.569	NA	Mitochondrion	Mitochondrion	Plastid	0.8178	0.289141	0.037	0	0.000401	0.0956		no		B
DIPPA_70362.mRNA.1	0.569	NA	Cytoplasm_Mitochondrion	Mitochondrion	Nucleus	0.6473	0.591247	0.222	0.56	0.021987	0.0616		no		J
TR71838__c0_g1_i1__m.12824	0.569	NA	Mitochondrion	Mitochondrion	Mitochondrion	0.514	0.730778	0.519	0.564	0.003892	0.8978		no		J
DIPPA_24645.mRNA.2	0.569	NA	Mitochondrion	Mitochondrion	Plastid	0.8178	0.289141	0.037	0	0.000401	0.0956		no
DIPPA_24645.mRNA.3	0.569	NA	Mitochondrion	Mitochondrion	Plastid	0.8178	0.289141	0.037	0	0.000401	0.0956		no
DIPPA_02919.mRNA.1	0.568	Transmembrane domain	Mitochondrion	Mitochondrion	Nucleus	0.8579	0.21147	0	0.019	0.001514	0.1132		no		J
DIPPA_16299.mRNA.1	0.567	Peroxisomal targeting signal	Mitochondrion	Mitochondrion	Cytoplasm	0.4844	0.951414	0.259	0.033	0.000137	0.2693		no		F
DIPPA_04108.mRNA.1	0.567	Mitochondrial transit peptide	Mitochondrion	Cytoplasm	Mitochondrion	0.7044	0.167694	0.685	0.161	0.05625	0.9992		no		J
DIPPA_35427.mRNA.1	0.567	NA	Mitochondrion	Mitochondrion	Secreted	0.6287	0.693739	0.111	0.451	0.045123	0.2587		no		J
DIPPA_02744.mRNA.1	0.566	NA	Cytoplasm_Mitochondrion	Mitochondrion	Mitochondrion	0.6323	0.468812	0.463	0.001	0.001649	0.2029		no		G
DIPPA_31986.mRNA.1	0.566	NA	Mitochondrion	Mitochondrion	Plastid	0.5991	0.737096	0.148	0.967	0.961307	0.9943	Mt	no	literature	G	NAD(P) transhydrogenase subunit
DIPPA_29061.mRNA.2	0.566	Mitochondrial transit peptide	Mitochondrion	Mitochondrion	Cytoplasm	0.8574	0.206636	0	0.003	0.004257	0.0173		no		G
DIPPA_01463.mRNA.1	0.566	NA	Cytoplasm_Mitochondrion	Cytoplasm	Mitochondrion	0.7068	0.124914	0.741	0.38	0.062601	0.3774		no		J
TR78781__c0_g1_i1__m.15322	0.566	NA	Mitochondrion	Mitochondrion	Mitochondrion	0.5303	0.525312	0.778	0.49	0.023164	0.4958		no		J
DIPPA_22360.mRNA.1	0.566	NA	Mitochondrion	Mitochondrion	Nucleus	0.7529	0.344659	0.185	0.001	3.9e-05	0.0684		no	proteomics	J
DIPPA_08299.mRNA.1	0.566	Peroxisomal targeting signal	Mitochondrion	Plastid	Secreted	0.768	0.196881	0.37	0.028	0.153385	0.8983		no		J
DIPPA_24677.mRNA.1	0.566	Mitochondrial transit peptide	Mitochondrion	Nucleus	Nucleus	0.8332	0.151336	0.185	0.001	0.000259	0.2195		no		J
DIPPA_08364.mRNA.1	0.565	Mitochondrial transit peptide	Mitochondrion	Nucleus	Mitochondrion	0.8451	0.00797075	0.37	0.001	0.000516	0.2229	Mt	no	literature	D	mitochondrial large ribosomal subunit assembly factor 17 (mt-LAF17)
DIPPA_16162.mRNA.1	0.565	Mitochondrial transit peptide	Mitochondrion	Cytoplasm	Mitochondrion	0.825	0.0341609	0.407	0.036	0.003021	0.0803		no		H
TR94021__c0_g2_i1__m.20023	0.565	NA	Cytoplasm_Mitochondrion	Mitochondrion	Mitochondrion	0.631	0.369322	0.63	0.064	0.005044	0.1916		no		J
DIPPA_19965.mRNA.1	0.564	NA	Mitochondrion	Cytoplasm	Cytoplasm	0.8339	0.167416	0.148	0	0.000547	0.0078		no		J
DIPPA_03797.mRNA.1	0.563	NA	Cytoplasm_Mitochondrion	Nucleus	Mitochondrion	0.6823	0.234617	0.63	0.082	0.412792	0.2753		no		C
DIPPA_23652.mRNA.1	0.563	Mitochondrial transit peptide	Mitochondrion	Nucleus	Mitochondrion	0.6573	0.0985197	0.963	0.24	0.081322	0.7133	Mt	no	proteomics	D	possible mitochondrial small subunit ribosomal subunit assembly factor (mt-SAF)
DIPPA_13977.mRNA.1	0.563	NA	Mitochondrion	Cytoplasm	Mitochondrion	0.7147	0.0468876	0.815	0.401	0.073118	0.6795		no		H
DIPPA_34995.mRNA.1	0.563	NA	Mitochondrion_Endoplasmic	Mitochondrion	Mitochondrion	0.6665	0.430517	0.37	0.001	0.000768	0.0024		no		J
DIPPA_53701.mRNA.1	0.562	Peroxisomal targeting signal	Cytoplasm_Mitochondrion	Cytoplasm	Cytoplasm	0.6644	0.586336	0.111	0	0.00432	0.0738		no		G
DIPPA_29140.mRNA.1	0.562	Mitochondrial transit peptide	Mitochondrion	Cytoplasm	Mitochondrion	0.7786	0.137125	0.407	0.222	0.033903	0.6291		no		J
DIPPA_02927.mRNA.1	0.562	Mitochondrial transit peptide	Mitochondrion	Mitochondrion	Mitochondrion	0.5679	0.463067	0.704	0.026	0.023662	0.3905		no		J
TR130726__c0_g1_i1__m.31602	0.562	NA	Mitochondrion	Mitochondrion	Mitochondrion	0.4098	0.952759	0.519	0.314	0.090321	0.9484		no		J
DIPPA_16624.mRNA.1	0.562	NA	Mitochondrion	Mitochondrion	Cytoplasm	0.7143	0.378092	0.259	0.001	0.0007	0.1552		no
DIPPA_01045.mRNA.1	0.561	NA	Mitochondrion	Mitochondrion	Mitochondrion	0.6072	0.25189	0.889	0.145	0.010223	0.3968		yes		C
DIPPA_11083.mRNA.1	0.561	Mitochondrial transit peptide	Mitochondrion	Cytoplasm	Nucleus	0.8311	0.184179	0.111	0.001	6e-06	0.0552	Mt	no	literature	J	CIV assembly protein Cmc1
TR130497__c0_g1_i3__m.31548	0.561	NA	Mitochondrion	Mitochondrion	Mitochondrion	0.4669	0.623295	0.833	0.012	0.013804	0.4233		no		J
DIPPA_01565.mRNA.1	0.56	NA	Mitochondrion	Cytoplasm	Cytoplasm	0.8239	0.152213	0.185	0	8.9e-05	0.0469		no		H
DIPPA_17543.mRNA.1	0.56	Mitochondrial transit peptide	Mitochondrion	Nucleus	Nucleus	0.842	0.220455	0	0.041	0.001174	0.3405		no		J
DIPPA_13847.mRNA.1	0.559	NA	Mitochondrion	Mitochondrion	Peroxisome	0.7179	0.401032	0.185	0.005	2.2e-05	0.1038		no	proteomics	J
DIPPA_34494.mRNA.1	0.558	Mitochondrial transit peptide	Mitochondrion	Nucleus	Mitochondrion	0.8171	0.0941151	0.296	0.021	0.080608	0.2215		yes		C
DIPPA_21843.mRNA.1	0.558	NA	Mitochondrion	Mitochondrion	Mitochondrion	0.6176	0.306191	0.741	0.591	0.060406	0.9923		no		D
TR21965__c0_g1_i1__m.2405	0.558	Mitochondrial transit peptide	Mitochondrion	Mitochondrion	Cytoplasm_Mitochondrion	0.6515	0.436047	0.389	0.03	0.130703	0.145		no		G
DIPPA_15610.mRNA.1	0.558	NA	Cytoplasm_Mitochondrion	Nucleus	Cytoplasm	0.7443	0.27858	0.278	0.012	0.001256	0.1334		no		J
DIPPA_07525.mRNA.1	0.558	NA	Cytoplasm_Mitochondrion	Mitochondrion	Mitochondrion	0.6228	0.493093	0.407	0.016	0.000629	0.1302		no		J
DIPPA_07609.mRNA.1	0.557	NA	Cytoplasm_Mitochondrion	Nucleus	Nucleus	0.7378	0.278481	0.296	0.008	0.003178	0.1171		no		F
DIPPA_55783.mRNA.1	0.557	NA	Cytoplasm_Mitochondrion	Cytoplasm	Mitochondrion	0.6412	0.268567	0.704	0.162	0.013738	0.7489		no		G
DIPPA_62117.mRNA.1	0.557	Peroxisomal targeting signal	Mitochondrion	Mitochondrion	Cytoplasm	0.6533	0.528611	0.222	0	2e-06	0.0218		no		J
TR122470__c0_g2_i2__m.29115	0.557	NA	Mitochondrion	Mitochondrion	Mitochondrion	0.4457	0.75964	0.667	0.931	0.646108	0.7807		no		J
TR101767__c0_g2_i1__m.22438	0.557	Peroxisomal targeting signal	Mitochondrion_Peroxisome	Cytoplasm	Mitochondrion	0.6827	0.32296	0.444	0	4.1e-05	0.0217		no
DIPPA_10484.mRNA.1	0.556	Peroxisomal targeting signal	Cytoplasm_Mitochondrion_Lysosome	Mitochondrion	Nucleus	0.7432	0.396157	0.074	0.005	0.000832	0.0253	Mt	no	literature	B	CIV assembly protein Cox23
DIPPA_23972.mRNA.1	0.556	NA	Mitochondrion	Mitochondrion	Mitochondrion	0.6427	0.435946	0.407	0.01	0.000964	0.465		no		G
TR51645__c0_g1_i1__m.6299	0.556	NA	Mitochondrion	Mitochondrion	Mitochondrion	0.5391	0.664716	0.444	0.054	0.002979	0.1591		no		J
DIPPA_27179.mRNA.1	0.556	Peroxisomal targeting signal	Mitochondrion	Cytoplasm	Cytoplasm	0.7246	0.306445	0.296	0.002	0.000351	0.0289		no	proteomics	J
DIPPA_04471.mRNA.1	0.555	NA	Mitochondrion	Endoplasmic	Mitochondrion	0.6483	0.421144	0.407	0.378	0.063014	0.8027		no		G
DIPPA_07980.mRNA.1	0.555	Mitochondrial transit peptide	Mitochondrion	Mitochondrion	Mitochondrion	0.4348	0.686919	0.815	0.755	0.688776	0.7186		no		G
DIPPA_29419.mRNA.1	0.555	NA	Mitochondrion	Mitochondrion	Mitochondrion	0.6001	0.514643	0.444	0.098	0.008453	0.3494		no		J
DIPPA_29412.mRNA.1	0.555	NA	Mitochondrion	Mitochondrion	Mitochondrion	0.6001	0.514643	0.444	0.098	0.008453	0.3494		no		J
DIPPA_30167.mRNA.1	0.555	NA	Mitochondrion_Plastid	Mitochondrion	Plastid	0.7215	0.444373	0.074	0.001	0.010122	0.0259		no		J
DIPPA_01507.mRNA.1	0.555	NA	Mitochondrion	Cytoplasm	Nucleus	0.7037	0.463746	0.111	0.001	0.019045	0.0501		no		J
DIPPA_03664.mRNA.1	0.555	Peroxisomal targeting signal	Mitochondrion	Mitochondrion	Mitochondrion	0.6421	0.366667	0.519	0.553	0.008674	0.6424		no		J
DIPPA_15626.mRNA.1	0.554	NA	Cytoplasm_Mitochondrion	Nucleus	Cytoplasm	0.7571	0.254661	0.241	0.012	0.001105	0.1429		no		J
DIPPA_21710.mRNA.1	0.554	NA	Cytoplasm_Mitochondrion	Cytoplasm	Mitochondrion	0.7696	0.0562037	0.519	0.018	0.000501	0.1355		no		J
DIPPA_11564.mRNA.1	0.553	NA	Mitochondrion	Mitochondrion	Plastid	0.6241	0.603125	0.185	0.041	0.00134	0.016		no		G
DIPPA_35978.mRNA.1	0.553	NA	Mitochondrion	Mitochondrion	Cytoskeleton	0.6678	0.431612	0.296	0.006	0.000432	0.181		no		J
TR74599__c0_g1_i1__m.13998	0.553	Signal peptide	Mitochondrion	Mitochondrion	Nucleus	0.695	0.343191	0.333	0.022	0.080355	0.5694		no		J
DIPPA_28681.mRNA.3	0.553	Mitochondrial transit peptide	Mitochondrion	Cytoplasm	Nucleus	0.8372	0.200965	0	0.001	0.000309	0.334		no		J
DIPPA_28681.mRNA.4	0.553	Mitochondrial transit peptide	Mitochondrion	Cytoplasm	Nucleus	0.8372	0.200965	0	0.001	0.000309	0.334		no
DIPPA_06740.mRNA.1	0.552	NA	Mitochondrion	Mitochondrion	Mitochondrion	0.4845	0.779929	0.444	0.043	0.129708	0.3193		no	proteomics	G
DIPPA_22957.mRNA.1	0.552	Peroxisomal targeting signal	Cytoplasm_Mitochondrion	Cytoplasm	Cytoplasm	0.7609	0.094198	0.481	0.121	0.182464	0.5867		no		G
DIPPA_57666.mRNA.1	0.552	NA	Mitochondrion	Mitochondrion	Mitochondrion	0.6393	0.341366	0.556	0.326	0.018652	0.2548		no		J
DIPPA_53486.mRNA.1	0.552	Peroxisomal targeting signal	Mitochondrion	Cytoplasm	Cytoplasm	0.8308	0.101757	0.185	0.001	0.003058	0.0686		no	proteomics	J
DIPPA_35602.mRNA.1	0.551	NA	Cytoplasm_Mitochondrion	Mitochondrion	Cytoplasm	0.6727	0.477305	0.185	0.001	0.001442	0.0237		no		G
DIPPA_09396.mRNA.1	0.551	NA	Nucleus_Mitochondrion	Cytoplasm	Mitochondrion	0.7961	0.0495237	0.407	0.006	0.001487	0.2336		no
DIPPA_29380.mRNA.1	0.55	Peroxisomal targeting signal	Mitochondrion	Mitochondrion	Cytoplasm	0.7352	0.346068	0.148	0.01	0.005711	0.4881		no	proteomics	G
DIPPA_28990.mRNA.1	0.55	NA	Mitochondrion	Plastid	Mitochondrion	0.7166	0.226442	0.426	0.008	0.001286	0.7202		no	proteomics	J
DIPPA_22718.mRNA.1	0.55	Nuclear localization signal	Cytoplasm_Nucleus_Mitochondrion	Nucleus	Mitochondrion	0.6336	0.11347	0.944	0.088	0.002694	0.5836		no
DIPPA_00713.mRNA.1	0.549	NA	Mitochondrion	Mitochondrion	Mitochondrion	0.5184	0.508247	0.741	0.014	0.823421	0.8659		yes		C
DIPPA_15965.mRNA.1	0.549	Mitochondrial transit peptide	Mitochondrion	Mitochondrion	Secreted	0.6919	0.467505	0.111	0.072	0.511505	0.1046		no		G
DIPPA_61420.mRNA.1	0.549	NA	Cytoplasm_Nucleus_Mitochondrion	Mitochondrion	Cytoplasm_Nucleus	0.6331	0.478301	0.333	0.068	0.000863	0.1096		no		J
DIPPA_09621.mRNA.1	0.548	NA	Mitochondrion_Plastid	Membrane	Cytoplasm	0.7927	0.179532	0.185	0.002	0.024666	0.0009		no		J
DIPPA_28750.mRNA.1	0.547	Mitochondrial transit peptide	Mitochondrion	Mitochondrion	Mitochondrion	0.6824	0.371862	0.296	0.005	0.129697	0.0989	Mt	no	proteomics	B	Diplonema-specific CI subunit NDUP11
DIPPA_00675.mRNA.1	0.547	Transmembrane domain	Mitochondrion	Mitochondrion	Mitochondrion	0.5383	0.628193	0.444	0.213	0.054883	0.4004		no	proteomics	B
DIPPA_10278.mRNA.1	0.547	NA	Cytoplasm_Nucleus_Mitochondrion	Mitochondrion	Cytoplasm	0.6601	0.469733	0.222	0.028	0.073461	0.0092		no
DIPPA_15283.mRNA.1	0.546	NA	Mitochondrion	Cytoplasm	Mitochondrion	0.6356	0.212824	0.741	0.995	0.991899	0.9738		no		F
DIPPA_62583.mRNA.1	0.546	NA	Mitochondrion	Mitochondrion	Mitochondrion	0.5285	0.404161	0.852	0.572	0.342528	0.9709		no		J
DIPPA_14558.mRNA.1	0.546	NA	Mitochondrion	Cytoplasm	Cytoplasm	0.7709	0.200649	0.222	0.001	6e-06	0.0329		no		J
DIPPA_50397.mRNA.1	0.546	NA	Mitochondrion	Mitochondrion	Mitochondrion	0.5285	0.404161	0.852	0.572	0.342528	0.9709		no		J
DIPPA_31325.mRNA.1	0.546	Mitochondrial transit peptide	Mitochondrion	Cytoplasm	Mitochondrion	0.6251	0.0824995	1	0.662	0.007536	0.8168		no		J
DIPPA_15590.mRNA.1	0.545	NA	Mitochondrion	Mitochondrion	Mitochondrion	0.6874	0.287946	0.407	0.009	0.00036	0.1608		no		J
DIPPA_22114.mRNA.1	0.545	Signal peptide	Mitochondrion	Mitochondrion	Mitochondrion	0.4399	0.791945	0.556	0.049	0.520296	0.1682		no	proteomics	J
TR129755__c24_g1_i1__m.31178	0.545	NA	Mitochondrion	Mitochondrion	Mitochondrion	0.5192	0.556204	0.63	0.138	0.041976	0.4642		no		J
DIPPA_22924.mRNA.1	0.545	Peroxisomal targeting signal	Mitochondrion_Peroxisome	Cytoplasm	Mitochondrion	0.7092	0.12388	0.593	0.174	0.011495	0.126		no
DIPPA_07045.mRNA.1	0.544	Peroxisomal targeting signal	Mitochondrion	Peroxisome	Mitochondrion	0.5741	0.319061	0.796	0.275	0.027509	0.6985		no		G
DIPPA_07843.mRNA.1	0.543	NA	Mitochondrion	Mitochondrion	Secreted	0.765	0.224145	0.185	0.006	0.001502	0.1641		no		C
DIPPA_19780.mRNA.1	0.543	NA	Mitochondrion	Cytoplasm	Nucleus	0.7958	0.260792	0	0	0.003413	0.0165		no		J
DIPPA_06907.mRNA.1	0.542	NA	Mitochondrion	Cytoplasm	Mitochondrion	0.6705	0.135294	0.704	0.007	8.3e-05	0.1361		yes		C
DIPPA_21366.mRNA.1	0.542	NA	Mitochondrion	Peroxisome	Mitochondrion	0.6893	0.181028	0.556	0.075	0.001593	0.1769		no		J
DIPPA_06706.mRNA.1	0.542	NA	Mitochondrion	Mitochondrion	Secreted	0.6	0.685078	0.074	0.01	0.001232	0.0046		no		J
DIPPA_17932.mRNA.1	0.542	Nuclear localization signal	Nucleus_Mitochondrion	Mitochondrion	Cytoplasm	0.6242	0.47059	0.333	0.003	0.001161	0.0201		no		J
DIPPA_23148.mRNA.1	0.542	NA	Cytoplasm_Nucleus_Mitochondrion	Cytoplasm	Mitochondrion	0.6725	0.154883	0.667	0.147	0.001061	0.4133		no
DIPPA_24169.mRNA.1	0.542	NA	Mitochondrion	Mitochondrion	Secreted	0.6664	0.412175	0.259	0.013	0.057127	0.2448		no
TR97417__c0_g1_i1__m.21100	0.542	NA	Mitochondrion	Peroxisome	Mitochondrion	0.6893	0.181028	0.556	0.075	0.001593	0.1769		no
DIPPA_33786.mRNA.1	0.542	NA	Mitochondrion	Mitochondrion	Mitochondrion	0.4336	0.659332	0.778	0.022	0.075186	0.3958		no
DIPPA_08879.mRNA.1	0.541	NA	Mitochondrion	Mitochondrion	Mitochondrion	0.3784	0.94422	0.519	0.513	0.460187	0.9407		no	proteomics	J
DIPPA_04112.mRNA.1	0.54	NA	Mitochondrion	Mitochondrion	Mitochondrion	0.4902	0.494838	0.815	0.656	0.052719	0.6066		no		J
TR74075__c0_g1_i1__m.13829	0.54	NA	Mitochondrion	Mitochondrion	Mitochondrion	0.5379	0.426265	0.741	0.317	0.034637	0.0762		no		J
DIPPA_30289.mRNA.1	0.54	NA	Mitochondrion	Mitochondrion	Nucleus	0.6364	0.432138	0.333	0.953	0.075479	0.9135		no	proteomics	J
DIPPA_21964.mRNA.1	0.539	Nuclear localization signal	Cytoplasm_Mitochondrion	Mitochondrion	Mitochondrion	0.6307	0.230368	0.685	0.007	0.001705	0.6277		no
TR40940__c0_g1_i1__m.4987	0.537	NA	Mitochondrion	Mitochondrion	Mitochondrion	0.3899	0.947404	0.444	0.306	0.064075	0.7133		no		J
DIPPA_05897.mRNA.1	0.537	NA	Mitochondrion	Secreted	Secreted	0.731	0.216431	0.296	0.014	0.002535	0.2573	nonMt	no	literature		pex22
TR61145__c0_g1_i1__m.9591	0.536	NA	Mitochondrion	Endoplasmic	Secreted	0.8184	0.136224	0.074	0.006	0.002658	0.0457		no		J
TR94718__c0_g1_i1__m.20228	0.536	NA	Cytoplasm_Mitochondrion	Mitochondrion	Cytoplasm_Nucleus	0.6501	0.437865	0.241	0	0.001779	0.0073		no		J
DIPPA_26731.mRNA.1	0.534	NA	Mitochondrion	Mitochondrion	Cytoplasm	0.7233	0.355289	0.074	0.001	3e-05	0.0326		no		D
DIPPA_10816.mRNA.1	0.534	NA	Cytoplasm_Mitochondrion	Mitochondrion	Mitochondrion	0.6781	0.244134	0.444	0.031	0.112282	0.0181		no		J
TR130444__c0_g1_i1__m.31525	0.534	NA	Mitochondrion	Nucleus	Mitochondrion	0.584	0.335165	0.667	0.644	0.015475	0.529		no		J
DIPPA_28417.mRNA.1	0.534	NA	Mitochondrion	Mitochondrion	Cytoplasm	0.7233	0.355289	0.074	0.001	3e-05	0.0326		no
DIPPA_17810.mRNA.1	0.533	Mitochondrial transit peptide	Mitochondrion	Cytoplasm	Mitochondrion	0.5444	0.22549	1	0.976	0.075596	0.9962		no		G
TR117841__c2_g1_i1__m.27445	0.533	NA	Mitochondrion	Mitochondrion	Mitochondrion	0.5117	0.616348	0.481	0.048	0.396254	0.5272		no		J
TR73251__c3_g2_i1__m.13427	0.533	NA	Mitochondrion	Mitochondrion	Secreted	0.4812	0.756803	0.37	0.524	0.177334	0.9809		no
DIPPA_22392.mRNA.1	0.533	NA	Cytoplasm_Nucleus_Mitochondrion	Mitochondrion	Secreted	0.6826	0.381486	0.185	0.005	0.000641	0.4896		no
DIPPA_32259.mRNA.1	0.532	NA	Mitochondrion	Nucleus	Cytoplasm	0.7553	0.138275	0.296	0.002	0.001321	0.0389		no		G
DIPPA_57980.mRNA.1	0.532	NA	Mitochondrion	Mitochondrion	Mitochondrion	0.5645	0.462606	0.519	0.025	0.031137	0.8949		no		J
DIPPA_20518.mRNA.1	0.532	Peroxisomal targeting signal	Mitochondrion	Peroxisome	Cytoplasm_Nucleus	0.7973	0.214336	0	0	0	0.0079	nonMt	no	literature		PEX14; peroxin-14
DIPPA_33395.mRNA.1	0.531	NA	Mitochondrion	Nucleus	Cytoplasm	0.8057	0.0118865	0.296	0.036	4.7e-05	0.0639		yes		C
TR80833__c0_g1_i1__m.15904	0.531	NA	Mitochondrion	Mitochondrion	Mitochondrion	0.4203	0.871651	0.407	0.216	0.08156	0.8533		no		J
DIPPA_33102.mRNA.1	0.53	NA	Mitochondrion	Peroxisome	Mitochondrion	0.7538	0.110376	0.333	0	7e-06	0.0447		no		G
DIPPA_08312.mRNA.1	0.53	NA	Mitochondrion	Secreted	Cytoplasm	0.7526	0.192443	0.204	0.002	0.000743	0.0541		no		J
DIPPA_08329.mRNA.1	0.53	NA	Mitochondrion	Secreted	Cytoplasm	0.7526	0.192443	0.204	0.002	0.000743	0.0541		no		J
DIPPA_06202.mRNA.1	0.529	Peroxisomal targeting signal	Mitochondrion_Peroxisome	Cytoplasm	Mitochondrion	0.6642	0.234895	0.481	0.037	0.000649	0.1318		no		G
DIPPA_29864.mRNA.1	0.529	NA	Mitochondrion	Membrane	Mitochondrion	0.73	0.131316	0.389	0.354	0.152141	0.6184		no		J
TR112599__c0_g1_i2__m.25718	0.529	NA	Mitochondrion	Mitochondrion	Mitochondrion	0.4705	0.70796	0.463	0.023	0.001006	0.0246		no		J
DIPPA_03883.mRNA.1	0.529	Transmembrane domain	Mitochondrion	Mitochondrion	Mitochondrion	0.5001	0.714383	0.333	0	0.262049	0.1741		no		J
DIPPA_05568.mRNA.1	0.528	NA	Mitochondrion	Mitochondrion	Mitochondrion	0.5907	0.449847	0.407	0.011	0.122292	0.9364	Mt	no	proteomics, literature	B	homolog of T. brucei mitochondrial CIV conserved protein Tb927.8.6080, glycerophosphoryl diester phosphodiesterase family protein
DIPPA_19404.mRNA.1	0.528	NA	Nucleus_Secreted_Mitochondrion	Cytoplasm	Cytoplasm_Mitochondrion	0.7876	0.0560309	0.278	0.002	7.2e-05	0.2713		no		G
DIPPA_07028.mRNA.1	0.528	NA	Cytoplasm_Mitochondrion	Cytoplasm	Mitochondrion	0.6599	0.148709	0.63	0.466	0.185606	0.5274		no		J
DIPPA_17936.mRNA.1	0.528	NA	Mitochondrion	Mitochondrion	Mitochondrion	0.5	0.690633	0.37	0.001	0.009632	0.039		no
DIPPA_02910.mRNA.1	0.527	NA	Mitochondrion	Mitochondrion	Mitochondrion	0.5488	0.567239	0.37	0.412	0.010904	0.176		yes		C
DIPPA_54333.mRNA.1	0.526	Mitochondrial transit peptide	Mitochondrion	Plastid	Mitochondrion	0.6847	0.128258	0.556	0.409	0.493993	0.5675		no		J
DIPPA_15023.mRNA.1	0.526	Mitochondrial transit peptide	Mitochondrion	Cytoplasm	Plastid	0.8558	0.00500692	0.074	0.034	0.116889	0.1353		no		J
DIPPA_35688.mRNA.1	0.525	NA	Mitochondrion	Nucleus	Mitochondrion	0.6031	0.164814	0.815	0.002	0.000158	0.1957		no		J
DIPPA_08600.mRNA.1	0.525	NA	Nucleus_Mitochondrion	Nucleus	Cytoplasm	0.7471	0.172058	0.222	0.001	1.2e-05	0.0088		no
DIPPA_01017.mRNA.1	0.524	Mitochondrial transit peptide	Mitochondrion	Nucleus	Mitochondrion	0.689	0.0661084	0.63	0.03	0.05361	0.2405		no		G
DIPPA_23781.mRNA.1	0.523	NA	Cytoplasm_Mitochondrion	Cytoplasm	Mitochondrion	0.7356	0.0142404	0.519	0.009	0.017597	0.1605		no	proteomics	J
DIPPA_16369.mRNA.1	0.522	NA	Mitochondrion	Cytoplasm	Mitochondrion	0.5101	0.354145	0.852	0.222	0.412143	0.84		no		G
DIPPA_12920.mRNA.1	0.522	NA	Mitochondrion	Mitochondrion	Mitochondrion	0.4143	0.492392	1	0.936	0.676384	0.9961		no	proteomics	G
DIPPA_31517.mRNA.1	0.522	NA	Mitochondrion	Cytoplasm	Cytoplasm	0.7177	0.288994	0.13	0	0.024933	0.1582		no		G
DIPPA_12714.mRNA.1	0.522	NA	Cytoplasm_Mitochondrion	Mitochondrion	Nucleus	0.6238	0.43712	0.259	0.023	0.015542	0.3132		no		J
DIPPA_13787.mRNA.1	0.522	NA	Mitochondrion	Mitochondrion	Mitochondrion	0.6087	0.336895	0.481	0.227	0.022476	0.2971		no
DIPPA_01839.mRNA.1	0.522	Nuclear localization signal	Cytoplasm_Nucleus_Mitochondrion	Mitochondrion	Cytoplasm_Mitochondrion	0.6602	0.337973	0.278	0.007	0.000768	0.0548		no
DIPPA_00908.mRNA.1	0.521	Peroxisomal targeting signal	Mitochondrion	Cytoplasm	Plastid	0.7679	0.173312	0.111	0.004	0.000117	0.0119	Mt	no	literature	B	Complex V (CV) Nca2 regulatory protein (Atp6 and Atp8 expression)
DIPPA_01046.mRNA.1	0.521	Mitochondrial transit peptide	Mitochondrion	Cytoplasm	Mitochondrion	0.6612	0.00979622	0.815	0.069	0.011293	0.9355	Mt	no	literature	C	mitochondrial DNA-dependent RNA polymerase
DIPPA_27284.mRNA.1	0.521	Mitochondrial transit peptide	Mitochondrion	Mitochondrion	Secreted	0.6106	0.465019	0.259	0.03	0.359657	0.1926		no		D
TR51902__c0_g1_i1__m.6385	0.521	NA	Mitochondrion	Nucleus	Mitochondrion	0.6137	0.256619	0.593	0.002	0.033974	0.2273		no		J
DIPPA_10890.mRNA.1	0.52	NA	Mitochondrion	Mitochondrion	Mitochondrion	0.5189	0.447517	0.648	0.947	0.535975	0.9817		no	proteomics	G
TR83512__c0_g1_i1__m.16766	0.52	Mitochondrial transit peptide	Mitochondrion	Plastid	Nucleus	0.6938	0.216508	0.333	0.064	0.141772	0.9955		no		J
DIPPA_10579.mRNA.1	0.519	NA	Mitochondrion	Nucleus	Mitochondrion	0.6842	0.101993	0.556	0	0.001834	0.0103		no		J
TR54111__c0_g1_i1__m.6983	0.519	NA	Mitochondrion	Mitochondrion	Mitochondrion	0.6503	0.158722	0.593	0.012	0.04727	0.3354		no		J
DIPPA_26633.mRNA.1	0.518	NA	Mitochondrion	Mitochondrion	Plastid	0.4641	0.826751	0.222	0.005	7.1e-05	0.0206		no		J
DIPPA_15607.mRNA.1	0.517	NA	Mitochondrion	Mitochondrion	Mitochondrion	0.444	0.736894	0.444	0.766	0.815798	0.5557		no		C
TR134385__c0_g1_i1__m.32754	0.517	Mitochondrial transit peptide	Mitochondrion	Cytoplasm	Secreted	0.6931	0.293181	0.185	0.013	0.155405	0.4774		no	proteomics	G
DIPPA_04943.mRNA.1	0.517	NA	Cytoplasm_Mitochondrion	Nucleus	Mitochondrion	0.7203	0.00601692	0.556	0.001	0.000342	0.2983		no
DIPPA_04455.mRNA.1	0.516	NA	Mitochondrion	Mitochondrion	Mitochondrion	0.5867	0.432721	0.37	0.001	0.035416	0.0844		no
DIPPA_04221.mRNA.1	0.515	NA	Mitochondrion	Cytoplasm	Cytoplasm	0.8066	0.0351891	0.148	0.001	0.000153	0.0494		no		E
DIPPA_31312.mRNA.1	0.515	NA	Cytoplasm_Nucleus_Mitochondrion	Secreted	Cytoplasm	0.8534	0.0124968	0	0.001	0.026876	0.7527		no		J
DIPPA_03733.mRNA.1	0.515	NA	Mitochondrion	Nucleus	Mitochondrion	0.6449	0.0899645	0.704	0.129	0.002577	0.5149		no		J
TR127724__c0_g1_i4__m.30582	0.515	NA	Mitochondrion	Nucleus	Mitochondrion	0.6745	0.151645	0.481	0.792	0.181474	0.8474		no		J
TR91485__c0_g2_i1__m.19078	0.515	NA	Mitochondrion	Mitochondrion	Cytoplasm_Nucleus	0.6764	0.434691	0	0.006	0.008441	0.2078		no		J
DIPPA_02896.mRNA.1	0.514	NA	Mitochondrion	Mitochondrion	Cytoskeleton	0.6824	0.416436	0	0.005	0.000186	0.0842	Mt	no	proteomics, literature	B	homolog of hypothetical protein Atptb6 (XP_828218.1), conserved [Trypanosoma brucei brucei TREU927]
TR102888__c1_g1_i2__m.22805	0.514	NA	Mitochondrion	Mitochondrion	Nucleus	0.5148	0.622015	0.333	0.587	0.079825	0.7082		no		J
DIPPA_11558.mRNA.1	0.514	NA	Mitochondrion	Nucleus	Cytoplasm	0.7174	0.177543	0.259	0.001	1e-06	0.0116		no		J
DIPPA_31223.mRNA.1	0.513	NA	Mitochondrion	Mitochondrion	Mitochondrion	0.5313	0.265408	0.852	0.022	0.030853	0.5275		no		J
DIPPA_30121.mRNA.1	0.512	NA	Mitochondrion	Cytoplasm	Mitochondrion	0.6739	0.0437942	0.648	0.035	0.001114	0.0475		yes		C
DIPPA_28295.mRNA.1	0.512	NA	Mitochondrion	Mitochondrion	Secreted	0.6809	0.256734	0.259	0.128	0.141913	0.3018		no		F
DIPPA_10512.mRNA.1	0.512	Peroxisomal targeting signal	Mitochondrion	Mitochondrion	Cytoplasm	0.6874	0.39998	0	0.001	5.3e-05	0.1145		no		G
DIPPA_18447.mRNA.1	0.512	NA	Mitochondrion	Endoplasmic	Secreted	0.6347	0.304705	0.37	0.001	0.023835	0.3043		no		J
DIPPA_04950.mRNA.1	0.511	Peroxisomal targeting signal	Mitochondrion_Peroxisome	Cytoplasm	Cytoplasm	0.7085	0.234121	0.185	0	0.000168	0.0053		no		G
TR24137__c0_g1_i1__m.2798	0.511	NA	Mitochondrion	Mitochondrion	Secreted	0.6324	0.370229	0.259	0.01	0.020669	0.2835		no		J
DIPPA_01368.mRNA.1	0.511	NA	Nucleus_Mitochondrion	Cytoplasm	Mitochondrion	0.6405	0.0618038	0.741	0.001	0.001591	0.1004		no		J
DIPPA_10973.mRNA.1	0.51	Mitochondrial transit peptide	Mitochondrion	Nucleus	Mitochondrion	0.7318	0.0190365	0.444	0.002	0.001114	0.1421		no		J
DIPPA_29746.mRNA.1	0.509	NA	Mitochondrion	Nucleus	Mitochondrion	0.6186	0.328097	0.37	0.131	0.004154	0.0337		yes		C
DIPPA_23508.mRNA.1	0.509	NA	Cytoplasm_Mitochondrion	Peroxisome	Cytoplasm	0.658	0.280351	0.296	0.001	0.002825	0.0679		no		G
DIPPA_20852.mRNA.1	0.509	Nuclear localization signal	Nucleus_Mitochondrion	Mitochondrion	Nucleus	0.6664	0.348572	0.148	0	2.2e-05	0.4449		no
DIPPA_18022.mRNA.1	0.508	NA	Cytoplasm_Mitochondrion	Nucleus	Nucleus	0.6569	0.456031	0	0.011	0.000165	0.176	Mt	no	literature	F	hypothetical protein, conserved [Trypanosoma brucei gambiense DAL972]
TR95981__c0_g1_i2__m.20476	0.508	NA	Mitochondrion	Endoplasmic	Plastid	0.7193	0.195097	0.185	0.053	0.015521	0.3415		no		G
DIPPA_18937.mRNA.1	0.508	Mitochondrial transit peptide	Mitochondrion	Plastid	Mitochondrion	0.7292	0.0156438	0.444	0.002	0.016404	0.1804		no		G
DIPPA_29061.mRNA.1	0.508	Mitochondrial transit peptide	Mitochondrion	Cytoplasm	Nucleus	0.7636	0.197656	0	0.003	0.004257	0.0171		no	proteomics	G
DIPPA_19875.mRNA.1	0.507	Transmembrane domain	Mitochondrion	Mitochondrion	Cytoplasm	0.58	0.523954	0.185	0	2e-06	0.0865		no		J
DIPPA_27418.mRNA.1	0.507	Mitochondrial transit peptide	Mitochondrion	Nucleus	Mitochondrion	0.7195	0.100258	0.333	0.018	0.023688	0.7826		no		J
DIPPA_20882.mRNA.1	0.506	NA	Mitochondrion	Nucleus	Mitochondrion	0.5147	0.275531	0.852	0.443	0.372873	0.9049		no		J
DIPPA_26488.mRNA.1	0.505	NA	Mitochondrion	Mitochondrion	Mitochondrion	0.425	0.60149	0.667	0.833	0.161016	0.8511		no		J
DIPPA_19962.mRNA.1	0.505	NA	Mitochondrion	Mitochondrion	Mitochondrion	0.4458	0.551217	0.667	0.326	0.032088	0.7742		no		J
DIPPA_04689.mRNA.1	0.505	NA	Mitochondrion	Mitochondrion	Cytoplasm	0.5118	0.635937	0.259	0.021	0.086791	0.5887		no		J
DIPPA_08143.mRNA.1	0.505	NA	Mitochondrion	Mitochondrion	Cytoplasm	0.5118	0.635937	0.259	0.021	0.086791	0.5887		no		J
DIPPA_15465.mRNA.1	0.505	NA	Mitochondrion	Mitochondrion	Cytoplasm	0.5118	0.635937	0.259	0.021	0.086791	0.5887		no		J
DIPPA_02224.mRNA.1	0.505	Transmembrane domain	Mitochondrion	Secreted	Secreted	0.6554	0.335482	0.185	0.015	0.025014	0.7606		no		J
TR78926__c0_g1_i1__m.15353	0.505	NA	Nucleus_Mitochondrion	Nucleus	Nucleus	0.6635	0.24809	0.296	0.026	0.001194	0.1403		no		J
DIPPA_02410.mRNA.1	0.504	Mitochondrial transit peptide	Mitochondrion	Plastid	Mitochondrion	0.7344	0.0759006	0.296	0.022	0.003105	0.0529		no		J
DIPPA_32199.mRNA.1	0.504	Nuclear export signal	Cytoplasm_Nucleus_Mitochondrion	Nucleus	Mitochondrion	0.6554	0.152856	0.481	0.041	0.004887	0.2391		no
DIPPA_17263.mRNA.1	0.503	NA	Mitochondrion	Cytoplasm	Mitochondrion	0.633	0.18124	0.519	0.946	0.115058	0.6536		no		J
DIPPA_00301.mRNA.1	0.502	NA	Mitochondrion	Mitochondrion	Mitochondrion	0.5696	0.284191	0.593	0.001	0.002592	0.2317		no	proteomics	G
DIPPA_05655.mRNA.1	0.502	Peroxisomal targeting signal	Mitochondrion	Cytoplasm	Mitochondrion	0.7307	0.0991609	0.259	0	1.9e-05	0.0079		no		G
DIPPA_20700.mRNA.1	0.502	NA	Mitochondrion_Endoplasmic	Cytoplasm	Plastid	0.6296	0.40751	0.148	0.145	0.000176	0.0872		no		G
DIPPA_08328.mRNA.1	0.502	Mitochondrial transit peptide	Mitochondrion	Nucleus	Mitochondrion	0.6081	0.0810881	0.778	0.546	0.002226	0.9835		no		J
DIPPA_34419.mRNA.1	0.502	Peroxisomal targeting signal	Cytoplasm_Mitochondrion	Nucleus	Mitochondrion	0.6445	0.0146135	0.741	0.006	0.003216	0.5403		no		J
DIPPA_33496.mRNA.1	0.502	NA	Cytoplasm_Mitochondrion	Nucleus	Mitochondrion	0.692	0.137211	0.352	0.002	0.003792	0.9017		no		J
DIPPA_10557.mRNA.1	0.502	Peroxisomal targeting signal	Cytoplasm_Mitochondrion	Nucleus	Nucleus	0.7202	0.0781119	0.333	0.045	0.002618	0.1808		no
DIPPA_28048.mRNA.1	0.501	Mitochondrial transit peptide	Mitochondrion	Mitochondrion	Cytoplasm	0.6984	0.25977	0.111	0.123	0.205853	0.3364		no		G
TR136916__c4_g2_i10__m.33561	0.501	NA	Mitochondrion	Cytoplasm	Secreted	0.807	0.0236015	0.074	0.001	0.001279	0.0022		no		J
DIPPA_06163.mRNA.1	0.501	NA	Mitochondrion	Mitochondrion	Cytoplasm	0.4769	0.770053	0.148	0.101	0.003619	0.1012		no		J
DIPPA_20673.mRNA.1	0.499	Nuclear localization signal	Mitochondrion	Mitochondrion	Mitochondrion	0.4443	0.505319	0.704	0.826	0.402271	0.8672		no		C
DIPPA_06738.mRNA.1	0.499	NA	Mitochondrion	Nucleus	Mitochondrion	0.6047	0.0347683	0.852	0.261	0.001492	0.6969		no
TR49287__c0_g1_i1__m.6069	0.499	NA	Mitochondrion	Mitochondrion	Secreted	0.6667	0.284614	0.185	0.123	0.047065	0.9852		no
DIPPA_11274.mRNA.1	0.498	Transmembrane domain	Mitochondrion	Membrane	Mitochondrion	0.6667	0.0577637	0.556	0.036	0.005392	0.4307		no	proteomics
TR135914__c0_g1_i1__m.33176	0.498	Nuclear localization signal	Mitochondrion	Mitochondrion	Secreted	0.4443	0.725271	0.333	0.214	0.460172	0.6442		no
DIPPA_15368.mRNA.2	0.498	NA	Mitochondrion	Cytoplasm	Mitochondrion	0.5562	0.278079	0.63	0.008	0.001818	0.466		no
DIPPA_06617.mRNA.1	0.497	NA	Mitochondrion	Mitochondrion	Nucleus	0.6109	0.433478	0.148	0.003	9.6e-05	0.3335	Mt	no	proteomics, literature	B	Complex I (CI) NADH:ubiquinone oxidoreductase subunit PDSW/NIDM/NDUFB10
DIPPA_10096.mRNA.1	0.497	NA	Mitochondrion	Nucleus	Mitochondrion	0.6245	0.0432761	0.741	0.599	0.015686	0.3621		no
DIPPA_03989.mRNA.1	0.497	NA	Mitochondrion	Secreted	Secreted	0.6527	0.197578	0.37	0.001	2.4e-05	0.0122		no
DIPPA_15115.mRNA.1	0.496	NA	Cytoplasm_Mitochondrion	Mitochondrion	Cytoplasm	0.629	0.384753	0.148	0	0.00051	0.1151		no		B
DIPPA_15089.mRNA.1	0.496	NA	Mitochondrion	Nucleus	Mitochondrion	0.653	0.0387964	0.63	0.178	0.011414	0.7274	Mt	no	literature	H	mitochondrial chaperone protein DnaJ
DIPPA_01763.mRNA.1	0.496	NA	Mitochondrion	Mitochondrion	Plastid	0.6065	0.396358	0.222	0.673	0.939172	0.9934		no
DIPPA_04268.mRNA.1	0.495	NA	Cytoplasm_Nucleus_Secreted_Mitochondrion	Mitochondrion	Secreted	0.6497	0.266617	0.259	0.055	0.077326	0.533		no
DIPPA_12031.mRNA.1	0.494	NA	Mitochondrion	Nucleus	Mitochondrion	0.618	0.204942	0.481	0.789	0.181474	0.8476		no
DIPPA_29120.mRNA.1	0.494	Signal peptide|Transmembrane domain	Mitochondrion_Endoplasmic	Endoplasmic	Cytoplasm	0.6753	0.289019	0.111	0.023	0.179183	0.5218		no	proteomics
DIPPA_27395.mRNA.1	0.494	NA	Mitochondrion	Mitochondrion	Mitochondrion	0.4068	0.723384	0.463	0.355	0.845452	0		no
DIPPA_13302.mRNA.1	0.494	NA	Mitochondrion	Mitochondrion	Mitochondrion	0.4101	0.737052	0.426	0.049	0.03263	0.8054		no
DIPPA_18081.mRNA.1	0.494	NA	Mitochondrion	Mitochondrion	Mitochondrion	0.4101	0.737052	0.426	0.049	0.03263	0.8054		no
DIPPA_18124.mRNA.1	0.494	NA	Mitochondrion	Mitochondrion	Mitochondrion	0.4101	0.737052	0.426	0.049	0.03263	0.8054		no
DIPPA_18218.mRNA.1	0.494	NA	Mitochondrion	Mitochondrion	Mitochondrion	0.4101	0.737052	0.426	0.049	0.03263	0.8054		no
TR103887__c0_g1_i2__m.23118	0.494	NA	Mitochondrion	Nucleus	Mitochondrion	0.5778	0.233704	0.593	0.127	0.018482	0.0833		no
TR94146__c0_g1_i2__m.20065	0.494	NA	Mitochondrion	Mitochondrion	Cytoplasm	0.6695	0.290944	0.13	0.012	0.00213	0.0277		no
DIPPA_10787.mRNA.1	0.494	NA	Mitochondrion	Cytoplasm	Plastid	0.7468	0.0501191	0.222	0.007	1.1e-05	0.0153		no
DIPPA_10860.mRNA.1	0.493	NA	Mitochondrion	Cytoplasm	Mitochondrion	0.5024	0.323296	0.741	0.601	0.315089	0.7484	Mt	no	proteomics, literature	B	homolog of trypanosomatid-specific CI subunit NDUTB2/NDUTB3
DIPPA_10277.mRNA.1	0.493	Signal peptide	Mitochondrion	Mitochondrion	Mitochondrion	0.4064	0.709974	0.481	0.008	0.001566	0.0455		no
DIPPA_32773.mRNA.1	0.493	Mitochondrial transit peptide	Mitochondrion	Nucleus	Secreted	0.7638	0.0484945	0.148	0.037	0.314494	0.9806		no
DIPPA_34862.mRNA.1	0.492	Mitochondrial transit peptide	Mitochondrion	Cytoplasm	Mitochondrion	0.4976	0.319669	0.759	0.108	0.718279	0.3851		no	proteomics
TR85775__c0_g1_i1__m.17459	0.492	NA	Mitochondrion	Plastid	Mitochondrion	0.6203	0.125392	0.593	0.014	0.010076	0.9997		no
DIPPA_35210.mRNA.1	0.491	NA	Mitochondrion	Nucleus	Mitochondrion	0.6538	0.0372464	0.593	0.046	0.053136	0.9275		no
TR73745__c0_g1_i1__m.13712	0.491	NA	Mitochondrion	Plastid	Nucleus	0.6211	0.230811	0.407	0.018	0.002037	0.7215		no
DIPPA_35210.mRNA.2	0.491	NA	Mitochondrion	Nucleus	Mitochondrion	0.6538	0.0372464	0.593	0.046	0.053136	0.9275		no
DIPPA_16511.mRNA.1	0.49	NA	Cytoplasm_Mitochondrion	Nucleus	Nucleus	0.7355	0.107977	0.148	0.001	0.000304	0.0369		no		F
DIPPA_34807.mRNA.2	0.49	Mitochondrial transit peptide	Mitochondrion	Cytoplasm	Secreted	0.7093	0.212573	0.074	0.041	0.018685	0.9583		no
DIPPA_15918.mRNA.1	0.49	Mitochondrial transit peptide	Mitochondrion	Mitochondrion	Nucleus	0.6615	0.37116	0	0.093	0.000572	0.0946		no
TR119240__c0_g2_i3__m.27878	0.489	NA	Mitochondrion	Secreted	Mitochondrion	0.6	0.180601	0.556	0.001	0.002579	0.3451		yes
[truncated: 4,534 more rows]
